# Supplementary material for: 1-Hydr­oxy-2-meth­oxy-6-methyl-9,10-anthraquinone from Rennellia elliptica Korth
Source: Acta Crystallogr Sect E Struct Rep Online. 2009 May 29;65(Pt 6):o1435. doi: 10.1107/S1600536809017619 (PMC2969574; doi:10.1107/S1600536809017619)
Supplement: Supplementary file 1 [file e-65-o1435-sup1.cif]

##############################################################################
###                                                                        ###
###        Electronic paper (Acta Crystallographica Section E)             ###
###                                                                        ###
##############################################################################
#                                                                            #
# This CIF contains the data in a paper accepted for publication in Acta     #
# Crystallographica Section E. It conforms to the requirements of Notes      #
# for Authors for Section E, and has been peer reviewed under the auspices   #
# of the IUCr Commission on Journals.                                        #
#                                                                            #
# Full details of the Crystallographic Information File format               #
# are given in the paper "The Crystallographic Information File (CIF):       #
# a New Standard Archive File for Crystallography" by S. R. Hall, F. H.      #
# Allen and I. D. Brown [Acta Cryst. (1991), A47, 655-685].                  #
#                                                                            #
# The current version of the core CIF dictionary is obtainable from          #
# ftp://ftp.iucr.org/pub/cif_core.dic. The current version number is 2.4.    #
#                                                                            #
# Software is freely available for graphical display of the structure(s) in  #
# this CIF.  For information consult the CIF home page http://www.iucr.org/  #
# cif/home.html                                                              #
#                                                                            #
# This file may be used for bona fide research purposes within the           #
# scientific community so long as proper attribution is given to the journal # 
# article from which it was obtained.                                        #
#                                                                            #
##############################################################################
                                             
data_global
_audit_creation_method     SHELXL-97
_journal_date_recd_electronic     2009-05-08
_journal_date_accepted     2009-05-11
_journal_name_full     'Acta Crystallographica, Section E'
_journal_year     2009
_journal_volume     65
_journal_issue      6
_journal_page_first     o1435
_journal_page_last     o1435
_journal_paper_category     QO
_journal_coeditor_code     TK2448
_publ_contact_author
;
Dr. Seik Weng Ng
Department of Chemistry
University of Malaya
50603 Kuala Lumpur
Malaysia
;
_publ_contact_author_email     seikweng@um.edu.my
_publ_contact_author_fax     '03 7967 4193'
_publ_contact_author_phone     '03 7967 6778'
_publ_section_title
;
1-Hydroxy-2-methoxy-6-methyl-9,10-anthraquinone from <i>Rennellia elliptica</i>
Korth.
;
loop_
    _publ_author_name
    _publ_author_address
    'Ismail, Nor Hadiani'
;
Faculty of Applied Sciences
Universiti Teknologi MARA
40450 Shah Alam
Selangor Darul Ehsan
Malaysia
;
    'Osman, Che Puteh'
;
Faculty of Applied Sciences
Universiti Teknologi MARA
40450 Shah Alam
Selangor Darul Ehsan
Malaysia
;
    'Ahmad, Rohaya'
;
Faculty of Applied Sciences
Universiti Teknologi MARA
40450 Shah Alam
Selangor Darul Ehsan
Malaysia
;
    'Awang, Khalijah'
;
Department of Chemistry
University of Malaya
50603 Kuala Lumpur
Malaysia
;
    'Ng, Seik Weng'
;
Department of Chemistry
University of Malaya
50603 Kuala Lumpur
Malaysia
;
_publ_section_synopsis     .
data_I
_audit_creation_method     SHELXL-97
_chemical_name_systematic
;
1-Hydroxy-2-methoxy-6-methyl-9,10-anthraquinone
;
_chemical_name_common     ?
_chemical_formula_moiety     'C16 H12 O4'
_chemical_formula_sum     'C16 H12 O4'
_chemical_formula_iupac     'C16 H12 O4'
_chemical_formula_weight     268.26
_chemical_melting_point     ?
_symmetry_cell_setting     Triclinic
_symmetry_space_group_name_H-M     'P -1'
_symmetry_space_group_name_Hall     '-P 1'
loop_
    _symmetry_equiv_pos_as_xyz
    'x, y, z'
    '-x, -y, -z'
_cell_length_a     7.1755(3)
_cell_length_b     11.9082(5)
_cell_length_c     14.9683(7)
_cell_angle_alpha     91.409(3)
_cell_angle_beta     100.603(3)
_cell_angle_gamma     105.666(3)
_cell_volume     1206.73(9)
_cell_formula_units_Z     4
_cell_measurement_reflns_used     1159
_cell_measurement_theta_min     2.8
_cell_measurement_theta_max     26.8
_cell_measurement_temperature     100(2)
_exptl_crystal_description     Plate
_exptl_crystal_colour     Yellow
_exptl_crystal_size_max     0.25
_exptl_crystal_size_mid     0.20
_exptl_crystal_size_min     0.01
_exptl_crystal_density_diffrn     1.477
_exptl_crystal_density_meas     ?
_exptl_crystal_density_method     'not measured'
_exptl_crystal_F_000     560
_exptl_absorpt_coefficient_mu     0.107
_exptl_absorpt_correction_type     None
_exptl_absorpt_process_details     ?
_exptl_absorpt_correction_T_min     ?
_exptl_absorpt_correction_T_max     ?
_diffrn_ambient_temperature     100(2)
_diffrn_radiation_type     MoK\a
_diffrn_radiation_wavelength     0.71073
_diffrn_radiation_source     'fine-focus sealed tube'
_diffrn_radiation_monochromator     graphite
_diffrn_measurement_device_type     'Bruker SMART APEX'
_diffrn_measurement_method     \w
_diffrn_detector_area_resol_mean     ?
_diffrn_reflns_number     6750
_diffrn_reflns_av_R_equivalents     0.051
_diffrn_reflns_av_sigmaI/netI     0.091
_diffrn_reflns_theta_min     1.8
_diffrn_reflns_theta_max     25.0
_diffrn_reflns_theta_full     25.0
_diffrn_measured_fraction_theta_max     0.973
_diffrn_measured_fraction_theta_full     0.973
_diffrn_reflns_limit_h_min     -8
_diffrn_reflns_limit_h_max     8
_diffrn_reflns_limit_k_min     -14
_diffrn_reflns_limit_k_max     13
_diffrn_reflns_limit_l_min     -17
_diffrn_reflns_limit_l_max     17
_diffrn_standards_number     0
_diffrn_standards_interval_count     0
_diffrn_standards_interval_time     0
_diffrn_standards_decay_%     0
_reflns_number_total     4142
_reflns_number_gt     2248
_reflns_threshold_expression     I>2\s(I)
_refine_ls_structure_factor_coef     Fsqd
_refine_ls_matrix_type     full
_refine_ls_R_factor_all     0.146
_refine_ls_R_factor_gt     0.082
_refine_ls_wR_factor_gt     0.233
_refine_ls_wR_factor_ref     0.267
_refine_ls_goodness_of_fit_ref     1.08
_refine_ls_restrained_S_all     1.08
_refine_ls_number_reflns     4142
_refine_ls_number_parameters     367
_refine_ls_number_restraints     0
_refine_ls_hydrogen_treatment     constr
_refine_ls_weighting_scheme     calc
_refine_ls_weighting_details
         'calc w=1/[\s^2^(Fo^2^)+(0.1397P)^2^+0.3435P] where P=(Fo^2^+2Fc^2^)/3'
_atom_sites_solution_hydrogens     geom
_atom_sites_solution_primary     direct
_atom_sites_solution_secondary     difmap
_refine_ls_shift/su_max     0.001
_refine_ls_shift/su_mean     0.001
_refine_diff_density_max     0.59
_refine_diff_density_min     -0.35
_refine_ls_extinction_method     none
_refine_ls_extinction_coef     ?
loop_
    _atom_type_symbol
    _atom_type_description
    _atom_type_scat_dispersion_real
    _atom_type_scat_dispersion_imag
    _atom_type_scat_source
    'C' 'C' 0.0033 0.0016
                         'International Tables Vol C Tables 4.2.6.8 and 6.1.1.4'
    'H' 'H' 0.0000 0.0000
                         'International Tables Vol C Tables 4.2.6.8 and 6.1.1.4'
    'O' 'O' 0.0106 0.0060
                         'International Tables Vol C Tables 4.2.6.8 and 6.1.1.4'
_computing_data_collection     'APEX2 (Bruker, 2008)'
_computing_cell_refinement     'SAINT (Bruker, 2008)'
_computing_data_reduction     'SAINT (Bruker, 2008)'
_computing_structure_solution     'SHELXS97 (Sheldrick, 2008)'
_computing_structure_refinement     'SHELXL97 (Sheldrick, 2008)'
_computing_molecular_graphics     'X-SEED (Barbour, 2001)'
_computing_publication_material     'publCIF (Westrip, 2009)'
loop_
    _atom_site_type_symbol
    _atom_site_label
    _atom_site_fract_x
    _atom_site_fract_y
    _atom_site_fract_z
    _atom_site_U_iso_or_equiv
    _atom_site_adp_type
    _atom_site_calc_flag
    _atom_site_refinement_flags
    _atom_site_occupancy
    _atom_site_disorder_assembly
    _atom_site_disorder_group
    O O1 0.2331(5) 0.2601(3) 0.5314(2) 0.0207(8) Uani d . 1 . .
    O O2 0.2924(5) 0.7172(3) 0.4917(2) 0.0219(9) Uani d . 1 . .
    O O3 0.3202(5) 0.6932(3) 0.3261(2) 0.0205(8) Uani d . 1 . .
    H H3 0.3084 0.7272 0.3737 0.031 Uiso calc R 1 . .
    O O4 0.3344(5) 0.5601(3) 0.1875(2) 0.0207(8) Uani d . 1 . .
    O O5 0.9299(6) 1.2275(3) 1.0962(2) 0.0327(10) Uani d . 1 . .
    O O6 0.5739(6) 0.7665(3) 1.0100(2) 0.0281(9) Uani d . 1 . .
    O O7 0.5636(6) 0.7944(3) 0.8409(2) 0.0297(10) Uani d . 1 . .
    H H7 0.5365 0.7587 0.8866 0.045 Uiso calc R 1 . .
    O O8 0.6524(5) 0.9285(3) 0.7122(2) 0.0279(9) Uani d . 1 . .
    C C1 0.1303(8) 0.4169(5) 0.8389(3) 0.0247(13) Uani d . 1 . .
    H H1A 0.2063 0.3608 0.8555 0.037 Uiso calc R 1 . .
    H H1B -0.0110 0.3773 0.8316 0.037 Uiso calc R 1 . .
    H H1C 0.1682 0.4806 0.8872 0.037 Uiso calc R 1 . .
    C C2 0.1725(7) 0.4662(4) 0.7505(3) 0.0188(11) Uani d . 1 . .
    C C3 0.1867(7) 0.3958(4) 0.6786(3) 0.0186(11) Uani d . 1 . .
    H H3A 0.1746 0.3153 0.6858 0.022 Uiso calc R 1 . .
    C C4 0.2183(7) 0.4406(4) 0.5959(3) 0.0163(11) Uani d . 1 . .
    C C5 0.2389(7) 0.3634(4) 0.5212(3) 0.0158(11) Uani d . 1 . .
    C C6 0.2613(7) 0.4126(4) 0.4328(3) 0.0155(11) Uani d . 1 . .
    C C7 0.2703(7) 0.3443(4) 0.3595(3) 0.0146(11) Uani d . 1 . .
    H H7A 0.2615 0.2640 0.3662 0.017 Uiso calc R 1 . .
    C C8 0.2921(7) 0.3884(4) 0.2752(3) 0.0187(12) Uani d . 1 . .
    H H8 0.2951 0.3385 0.2253 0.022 Uiso calc R 1 . .
    C C9 0.3092(7) 0.5067(4) 0.2654(3) 0.0179(11) Uani d . 1 . .
    C C10 0.3034(7) 0.5792(4) 0.3390(3) 0.0160(11) Uani d . 1 . .
    C C11 0.2798(7) 0.5340(4) 0.4234(3) 0.0153(11) Uani d . 1 . .
    C C12 0.2727(7) 0.6111(4) 0.4991(3) 0.0176(11) Uani d . 1 . .
    C C13 0.2400(7) 0.5601(4) 0.5865(3) 0.0143(11) Uani d . 1 . .
    C C14 0.2299(7) 0.6314(4) 0.6590(3) 0.0184(11) Uani d . 1 . .
    H H14 0.2462 0.7125 0.6527 0.022 Uiso calc R 1 . .
    C C15 0.1964(7) 0.5858(4) 0.7401(3) 0.0195(12) Uani d . 1 . .
    H H15 0.1894 0.6355 0.7893 0.023 Uiso calc R 1 . .
    C C16 0.3257(8) 0.4888(5) 0.1080(4) 0.0295(14) Uani d . 1 . .
    H H16A 0.3329 0.5367 0.0558 0.044 Uiso calc R 1 . .
    H H16B 0.2014 0.4261 0.0959 0.044 Uiso calc R 1 . .
    H H16C 0.4370 0.4546 0.1179 0.044 Uiso calc R 1 . .
    C C17 0.8428(9) 1.0596(5) 1.4057(3) 0.0262(13) Uani d . 1 . .
    H H17A 0.9719 1.1182 1.4193 0.039 Uiso calc R 1 . .
    H H17B 0.8450 0.9950 1.4449 0.039 Uiso calc R 1 . .
    H H17C 0.7409 1.0957 1.4171 0.039 Uiso calc R 1 . .
    C C18 0.7980(7) 1.0137(5) 1.3075(3) 0.0204(12) Uani d . 1 . .
    C C19 0.8440(7) 1.0856(5) 1.2383(3) 0.0204(12) Uani d . 1 . .
    H H19 0.9084 1.1664 1.2537 0.024 Uiso calc R 1 . .
    C C20 0.7990(7) 1.0432(4) 1.1479(3) 0.0167(11) Uani d . 1 . .
    C C21 0.8479(8) 1.1216(5) 1.0761(3) 0.0221(12) Uani d . 1 . .
    C C22 0.7990(7) 1.0732(4) 0.9807(3) 0.0206(12) Uani d . 1 . .
    C C23 0.8403(8) 1.1438(5) 0.9115(3) 0.0230(12) Uani d . 1 . .
    H H23 0.9019 1.2251 0.9259 0.028 Uiso calc R 1 . .
    C C24 0.7944(8) 1.0992(5) 0.8208(3) 0.0236(12) Uani d . 1 . .
    H H24 0.8261 1.1500 0.7745 0.028 Uiso calc R 1 . .
    C C25 0.7032(8) 0.9821(5) 0.7979(3) 0.0236(13) Uani d . 1 . .
    C C26 0.6581(7) 0.9084(4) 0.8672(4) 0.0218(12) Uani d . 1 . .
    C C27 0.7028(7) 0.9509(4) 0.9582(3) 0.0193(12) Uani d . 1 . .
    C C28 0.6543(7) 0.8737(4) 1.0285(3) 0.0196(12) Uani d . 1 . .
    C C29 0.7021(7) 0.9217(4) 1.1244(3) 0.0196(12) Uani d . 1 . .
    C C30 0.6537(7) 0.8511(5) 1.1930(3) 0.0221(12) Uani d . 1 . .
    H H30 0.5869 0.7705 1.1781 0.027 Uiso calc R 1 . .
    C C31 0.7009(8) 0.8955(4) 1.2837(3) 0.0224(12) Uani d . 1 . .
    H H31 0.6666 0.8449 1.3299 0.027 Uiso calc R 1 . .
    C C32 0.6916(9) 0.9996(6) 0.6386(4) 0.0317(14) Uani d . 1 . .
    H H32A 0.6461 0.9508 0.5809 0.047 Uiso calc R 1 . .
    H H32B 0.8338 1.0370 0.6471 0.047 Uiso calc R 1 . .
    H H32C 0.6216 1.0600 0.6374 0.047 Uiso calc R 1 . .
loop_
    _atom_site_aniso_label
    _atom_site_aniso_U_11
    _atom_site_aniso_U_22
    _atom_site_aniso_U_33
    _atom_site_aniso_U_12
    _atom_site_aniso_U_13
    _atom_site_aniso_U_23
    O1 0.025(2) 0.0202(19) 0.0184(19) 0.0103(16) 0.0018(15) 0.0029(15)
    O2 0.027(2) 0.0162(19) 0.023(2) 0.0089(16) 0.0025(16) 0.0009(15)
    O3 0.026(2) 0.0153(18) 0.020(2) 0.0053(16) 0.0048(16) 0.0001(15)
    O4 0.023(2) 0.025(2) 0.0140(19) 0.0080(16) 0.0030(15) -0.0005(15)
    O5 0.048(3) 0.018(2) 0.025(2) -0.0013(19) 0.0036(19) -0.0023(16)
    O6 0.035(2) 0.018(2) 0.028(2) 0.0044(18) 0.0015(17) -0.0022(16)
    O7 0.037(2) 0.026(2) 0.024(2) 0.0076(19) 0.0049(18) -0.0012(17)
    O8 0.033(2) 0.038(2) 0.014(2) 0.0150(19) -0.0003(16) -0.0025(17)
    C1 0.021(3) 0.033(3) 0.024(3) 0.010(3) 0.011(2) 0.007(2)
    C2 0.011(3) 0.028(3) 0.017(3) 0.007(2) -0.001(2) 0.003(2)
    C3 0.012(3) 0.020(3) 0.023(3) 0.005(2) 0.000(2) 0.005(2)
    C4 0.006(2) 0.025(3) 0.017(3) 0.005(2) -0.002(2) -0.004(2)
    C5 0.008(3) 0.020(3) 0.019(3) 0.005(2) 0.000(2) 0.000(2)
    C6 0.008(3) 0.022(3) 0.015(3) 0.005(2) -0.003(2) 0.000(2)
    C7 0.010(3) 0.013(2) 0.020(3) 0.002(2) 0.004(2) 0.001(2)
    C8 0.016(3) 0.023(3) 0.016(3) 0.008(2) -0.001(2) -0.005(2)
    C9 0.013(3) 0.025(3) 0.016(3) 0.005(2) 0.002(2) 0.004(2)
    C10 0.010(3) 0.022(3) 0.015(3) 0.004(2) -0.001(2) 0.004(2)
    C11 0.011(3) 0.018(3) 0.015(3) 0.007(2) -0.004(2) -0.001(2)
    C12 0.010(3) 0.022(3) 0.019(3) 0.004(2) -0.002(2) 0.000(2)
    C13 0.007(2) 0.021(3) 0.016(3) 0.007(2) 0.0013(19) 0.002(2)
    C14 0.017(3) 0.019(3) 0.018(3) 0.007(2) -0.002(2) -0.001(2)
    C15 0.015(3) 0.027(3) 0.014(3) 0.006(2) -0.003(2) -0.005(2)
    C16 0.031(3) 0.034(3) 0.020(3) 0.003(3) 0.005(2) 0.000(2)
    C17 0.034(3) 0.027(3) 0.018(3) 0.011(3) -0.001(2) 0.002(2)
    C18 0.017(3) 0.028(3) 0.018(3) 0.013(2) 0.000(2) 0.002(2)
    C19 0.020(3) 0.022(3) 0.019(3) 0.009(2) -0.003(2) -0.002(2)
    C20 0.017(3) 0.023(3) 0.014(3) 0.013(2) 0.003(2) 0.000(2)
    C21 0.019(3) 0.025(3) 0.024(3) 0.011(3) 0.001(2) 0.004(2)
    C22 0.022(3) 0.025(3) 0.017(3) 0.012(2) 0.003(2) 0.004(2)
    C23 0.021(3) 0.026(3) 0.021(3) 0.005(2) 0.005(2) 0.000(2)
    C24 0.028(3) 0.031(3) 0.013(3) 0.010(3) 0.003(2) 0.005(2)
    C25 0.019(3) 0.042(3) 0.015(3) 0.015(3) 0.006(2) -0.002(2)
    C26 0.015(3) 0.022(3) 0.030(3) 0.010(2) 0.004(2) 0.000(2)
    C27 0.013(3) 0.025(3) 0.022(3) 0.010(2) 0.003(2) 0.002(2)
    C28 0.009(3) 0.026(3) 0.025(3) 0.008(2) 0.000(2) 0.000(2)
    C29 0.014(3) 0.020(3) 0.026(3) 0.010(2) -0.001(2) -0.002(2)
    C30 0.020(3) 0.025(3) 0.027(3) 0.012(2) 0.007(2) 0.007(2)
    C31 0.027(3) 0.022(3) 0.022(3) 0.012(2) 0.008(2) 0.010(2)
    C32 0.030(3) 0.056(4) 0.013(3) 0.017(3) 0.008(2) 0.005(3)
loop_
    _geom_bond_atom_site_label_1
    _geom_bond_atom_site_label_2
    _geom_bond_site_symmetry_2
    _geom_bond_distance
    _geom_bond_publ_flag
    O1 C5 . 1.235(6) ?
    O2 C12 . 1.243(6) ?
    O3 C10 . 1.351(6) ?
    O3 H3 . 0.8400 ?
    O4 C9 . 1.360(6) ?
    O4 C16 . 1.426(6) ?
    O5 C21 . 1.242(6) ?
    O6 C28 . 1.251(6) ?
    O7 C26 . 1.356(6) ?
    O7 H7 . 0.8400 ?
    O8 C25 . 1.359(6) ?
    O8 C32 . 1.429(6) ?
    C1 C2 . 1.509(7) ?
    C1 H1A . 0.9800 ?
    C1 H1B . 0.9800 ?
    C1 H1C . 0.9800 ?
    C2 C3 . 1.383(7) ?
    C2 C15 . 1.404(7) ?
    C3 C4 . 1.394(7) ?
    C3 H3A . 0.9500 ?
    C4 C13 . 1.402(7) ?
    C4 C5 . 1.483(7) ?
    C5 C6 . 1.478(7) ?
    C6 C7 . 1.372(7) ?
    C6 C11 . 1.428(7) ?
    C7 C8 . 1.397(7) ?
    C7 H7A . 0.9500 ?
    C8 C9 . 1.395(7) ?
    C8 H8 . 0.9500 ?
    C9 C10 . 1.397(7) ?
    C10 C11 . 1.406(7) ?
    C11 C12 . 1.459(7) ?
    C12 C13 . 1.487(7) ?
    C13 C14 . 1.386(7) ?
    C14 C15 . 1.377(7) ?
    C14 H14 . 0.9500 ?
    C15 H15 . 0.9500 ?
    C16 H16A . 0.9800 ?
    C16 H16B . 0.9800 ?
    C16 H16C . 0.9800 ?
    C17 C18 . 1.502(7) ?
    C17 H17A . 0.9800 ?
    C17 H17B . 0.9800 ?
    C17 H17C . 0.9800 ?
    C18 C19 . 1.390(7) ?
    C18 C31 . 1.396(7) ?
    C19 C20 . 1.382(7) ?
    C19 H19 . 0.9500 ?
    C20 C29 . 1.429(7) ?
    C20 C21 . 1.469(7) ?
    C21 C22 . 1.470(7) ?
    C22 C23 . 1.375(7) ?
    C22 C27 . 1.434(7) ?
    C23 C24 . 1.392(7) ?
    C23 H23 . 0.9500 ?
    C24 C25 . 1.376(8) ?
    C24 H24 . 0.9500 ?
    C25 C26 . 1.402(7) ?
    C26 C27 . 1.390(7) ?
    C27 C28 . 1.443(7) ?
    C28 C29 . 1.476(7) ?
    C29 C30 . 1.377(7) ?
    C30 C31 . 1.392(7) ?
    C30 H30 . 0.9500 ?
    C31 H31 . 0.9500 ?
    C32 H32A . 0.9800 ?
    C32 H32B . 0.9800 ?
    C32 H32C . 0.9800 ?
loop_
    _geom_angle_atom_site_label_1
    _geom_angle_atom_site_label_2
    _geom_angle_atom_site_label_3
    _geom_angle_site_symmetry_1
    _geom_angle_site_symmetry_3
    _geom_angle
    _geom_angle_publ_flag
    C10 O3 H3 . . 109.5 ?
    C9 O4 C16 . . 117.9(4) ?
    C26 O7 H7 . . 109.5 ?
    C25 O8 C32 . . 117.7(4) ?
    C2 C1 H1A . . 109.5 ?
    C2 C1 H1B . . 109.5 ?
    H1A C1 H1B . . 109.5 ?
    C2 C1 H1C . . 109.5 ?
    H1A C1 H1C . . 109.5 ?
    H1B C1 H1C . . 109.5 ?
    C3 C2 C15 . . 118.9(5) ?
    C3 C2 C1 . . 121.5(5) ?
    C15 C2 C1 . . 119.7(5) ?
    C2 C3 C4 . . 121.4(5) ?
    C2 C3 H3A . . 119.3 ?
    C4 C3 H3A . . 119.3 ?
    C3 C4 C13 . . 118.9(5) ?
    C3 C4 C5 . . 119.9(4) ?
    C13 C4 C5 . . 121.1(4) ?
    O1 C5 C6 . . 120.5(4) ?
    O1 C5 C4 . . 121.3(4) ?
    C6 C5 C4 . . 118.2(4) ?
    C7 C6 C11 . . 118.8(4) ?
    C7 C6 C5 . . 121.2(4) ?
    C11 C6 C5 . . 120.0(4) ?
    C6 C7 C8 . . 122.5(4) ?
    C6 C7 H7A . . 118.8 ?
    C8 C7 H7A . . 118.8 ?
    C9 C8 C7 . . 119.0(5) ?
    C9 C8 H8 . . 120.5 ?
    C7 C8 H8 . . 120.5 ?
    O4 C9 C10 . . 115.4(4) ?
    O4 C9 C8 . . 124.5(5) ?
    C10 C9 C8 . . 120.1(4) ?
    O3 C10 C9 . . 117.9(4) ?
    O3 C10 C11 . . 121.6(4) ?
    C9 C10 C11 . . 120.5(4) ?
    C10 C11 C6 . . 119.1(4) ?
    C10 C11 C12 . . 119.6(4) ?
    C6 C11 C12 . . 121.3(4) ?
    O2 C12 C11 . . 121.5(4) ?
    O2 C12 C13 . . 120.0(4) ?
    C11 C12 C13 . . 118.5(4) ?
    C14 C13 C4 . . 119.9(4) ?
    C14 C13 C12 . . 119.5(4) ?
    C4 C13 C12 . . 120.6(4) ?
    C15 C14 C13 . . 120.6(5) ?
    C15 C14 H14 . . 119.7 ?
    C13 C14 H14 . . 119.7 ?
    C14 C15 C2 . . 120.3(5) ?
    C14 C15 H15 . . 119.8 ?
    C2 C15 H15 . . 119.8 ?
    O4 C16 H16A . . 109.5 ?
    O4 C16 H16B . . 109.5 ?
    H16A C16 H16B . . 109.5 ?
    O4 C16 H16C . . 109.5 ?
    H16A C16 H16C . . 109.5 ?
    H16B C16 H16C . . 109.5 ?
    C18 C17 H17A . . 109.5 ?
    C18 C17 H17B . . 109.5 ?
    H17A C17 H17B . . 109.5 ?
    C18 C17 H17C . . 109.5 ?
    H17A C17 H17C . . 109.5 ?
    H17B C17 H17C . . 109.5 ?
    C19 C18 C31 . . 118.3(5) ?
    C19 C18 C17 . . 122.3(5) ?
    C31 C18 C17 . . 119.3(5) ?
    C20 C19 C18 . . 122.1(5) ?
    C20 C19 H19 . . 119.0 ?
    C18 C19 H19 . . 119.0 ?
    C19 C20 C29 . . 119.1(5) ?
    C19 C20 C21 . . 120.8(5) ?
    C29 C20 C21 . . 120.0(4) ?
    O5 C21 C22 . . 120.6(5) ?
    O5 C21 C20 . . 120.1(5) ?
    C22 C21 C20 . . 119.2(5) ?
    C23 C22 C27 . . 118.8(5) ?
    C23 C22 C21 . . 121.1(5) ?
    C27 C22 C21 . . 120.1(4) ?
    C22 C23 C24 . . 121.7(5) ?
    C22 C23 H23 . . 119.1 ?
    C24 C23 H23 . . 119.1 ?
    C25 C24 C23 . . 120.4(5) ?
    C25 C24 H24 . . 119.8 ?
    C23 C24 H24 . . 119.8 ?
    O8 C25 C24 . . 125.8(5) ?
    O8 C25 C26 . . 115.3(5) ?
    C24 C25 C26 . . 119.0(5) ?
    O7 C26 C27 . . 121.6(5) ?
    O7 C26 C25 . . 116.7(5) ?
    C27 C26 C25 . . 121.7(5) ?
    C26 C27 C22 . . 118.5(5) ?
    C26 C27 C28 . . 120.8(5) ?
    C22 C27 C28 . . 120.7(5) ?
    O6 C28 C27 . . 121.4(5) ?
    O6 C28 C29 . . 119.1(5) ?
    C27 C28 C29 . . 119.5(5) ?
    C30 C29 C20 . . 118.6(5) ?
    C30 C29 C28 . . 121.0(5) ?
    C20 C29 C28 . . 120.3(5) ?
    C29 C30 C31 . . 121.3(5) ?
    C29 C30 H30 . . 119.3 ?
    C31 C30 H30 . . 119.3 ?
    C30 C31 C18 . . 120.5(5) ?
    C30 C31 H31 . . 119.7 ?
    C18 C31 H31 . . 119.7 ?
    O8 C32 H32A . . 109.5 ?
    O8 C32 H32B . . 109.5 ?
    H32A C32 H32B . . 109.5 ?
    O8 C32 H32C . . 109.5 ?
    H32A C32 H32C . . 109.5 ?
    H32B C32 H32C . . 109.5 ?
loop_
    _geom_torsion_atom_site_label_1
    _geom_torsion_atom_site_label_2
    _geom_torsion_atom_site_label_3
    _geom_torsion_atom_site_label_4
    _geom_torsion_site_symmetry_1
    _geom_torsion_site_symmetry_2
    _geom_torsion_site_symmetry_3
    _geom_torsion_site_symmetry_4
    _geom_torsion
    _geom_torsion_publ_flag
    C15 C2 C3 C4 . . . . -1.8(7) ?
    C1 C2 C3 C4 . . . . 177.5(4) ?
    C2 C3 C4 C13 . . . . 1.3(7) ?
    C2 C3 C4 C5 . . . . 178.1(4) ?
    C3 C4 C5 O1 . . . . -1.6(7) ?
    C13 C4 C5 O1 . . . . 175.1(5) ?
    C3 C4 C5 C6 . . . . 176.7(4) ?
    C13 C4 C5 C6 . . . . -6.6(6) ?
    O1 C5 C6 C7 . . . . 1.9(7) ?
    C4 C5 C6 C7 . . . . -176.5(4) ?
    O1 C5 C6 C11 . . . . -176.2(4) ?
    C4 C5 C6 C11 . . . . 5.4(6) ?
    C11 C6 C7 C8 . . . . -1.7(7) ?
    C5 C6 C7 C8 . . . . -179.8(4) ?
    C6 C7 C8 C9 . . . . 1.3(7) ?
    C16 O4 C9 C10 . . . . -175.1(4) ?
    C16 O4 C9 C8 . . . . 5.6(7) ?
    C7 C8 C9 O4 . . . . 178.8(4) ?
    C7 C8 C9 C10 . . . . -0.4(7) ?
    O4 C9 C10 O3 . . . . 0.8(6) ?
    C8 C9 C10 O3 . . . . -179.9(4) ?
    O4 C9 C10 C11 . . . . -179.4(4) ?
    C8 C9 C10 C11 . . . . -0.1(7) ?
    O3 C10 C11 C6 . . . . 179.5(4) ?
    C9 C10 C11 C6 . . . . -0.2(7) ?
    O3 C10 C11 C12 . . . . 0.1(7) ?
    C9 C10 C11 C12 . . . . -179.6(4) ?
    C7 C6 C11 C10 . . . . 1.1(7) ?
    C5 C6 C11 C10 . . . . 179.2(4) ?
    C7 C6 C11 C12 . . . . -179.6(4) ?
    C5 C6 C11 C12 . . . . -1.4(7) ?
    C10 C11 C12 O2 . . . . -2.0(7) ?
    C6 C11 C12 O2 . . . . 178.7(4) ?
    C10 C11 C12 C13 . . . . 177.7(4) ?
    C6 C11 C12 C13 . . . . -1.7(7) ?
    C3 C4 C13 C14 . . . . 0.0(7) ?
    C5 C4 C13 C14 . . . . -176.7(4) ?
    C3 C4 C13 C12 . . . . -179.6(4) ?
    C5 C4 C13 C12 . . . . 3.6(7) ?
    O2 C12 C13 C14 . . . . 0.6(7) ?
    C11 C12 C13 C14 . . . . -179.1(4) ?
    O2 C12 C13 C4 . . . . -179.7(4) ?
    C11 C12 C13 C4 . . . . 0.6(6) ?
    C4 C13 C14 C15 . . . . -0.8(7) ?
    C12 C13 C14 C15 . . . . 178.9(4) ?
    C13 C14 C15 C2 . . . . 0.2(7) ?
    C3 C2 C15 C14 . . . . 1.1(7) ?
    C1 C2 C15 C14 . . . . -178.3(4) ?
    C31 C18 C19 C20 . . . . -0.9(7) ?
    C17 C18 C19 C20 . . . . -178.7(5) ?
    C18 C19 C20 C29 . . . . 0.0(7) ?
    C18 C19 C20 C21 . . . . 179.4(4) ?
    C19 C20 C21 O5 . . . . -0.3(7) ?
    C29 C20 C21 O5 . . . . 179.1(5) ?
    C19 C20 C21 C22 . . . . 179.6(4) ?
    C29 C20 C21 C22 . . . . -1.0(7) ?
    O5 C21 C22 C23 . . . . -0.8(8) ?
    C20 C21 C22 C23 . . . . 179.3(4) ?
    O5 C21 C22 C27 . . . . -179.5(5) ?
    C20 C21 C22 C27 . . . . 0.6(7) ?
    C27 C22 C23 C24 . . . . -1.1(7) ?
    C21 C22 C23 C24 . . . . -179.8(5) ?
    C22 C23 C24 C25 . . . . 0.7(8) ?
    C32 O8 C25 C24 . . . . -1.8(7) ?
    C32 O8 C25 C26 . . . . 178.9(4) ?
    C23 C24 C25 O8 . . . . -179.5(5) ?
    C23 C24 C25 C26 . . . . -0.2(7) ?
    O8 C25 C26 O7 . . . . -2.4(7) ?
    C24 C25 C26 O7 . . . . 178.3(4) ?
    O8 C25 C26 C27 . . . . 179.5(4) ?
    C24 C25 C26 C27 . . . . 0.2(7) ?
    O7 C26 C27 C22 . . . . -178.6(4) ?
    C25 C26 C27 C22 . . . . -0.5(7) ?
    O7 C26 C27 C28 . . . . 1.7(7) ?
    C25 C26 C27 C28 . . . . 179.7(4) ?
    C23 C22 C27 C26 . . . . 1.0(7) ?
    C21 C22 C27 C26 . . . . 179.7(4) ?
    C23 C22 C27 C28 . . . . -179.2(4) ?
    C21 C22 C27 C28 . . . . -0.5(7) ?
    C26 C27 C28 O6 . . . . 1.1(7) ?
    C22 C27 C28 O6 . . . . -178.6(5) ?
    C26 C27 C28 C29 . . . . -179.5(4) ?
    C22 C27 C28 C29 . . . . 0.8(7) ?
    C19 C20 C29 C30 . . . . 1.1(7) ?
    C21 C20 C29 C30 . . . . -178.3(4) ?
    C19 C20 C29 C28 . . . . -179.3(4) ?
    C21 C20 C29 C28 . . . . 1.3(7) ?
    O6 C28 C29 C30 . . . . -2.1(7) ?
    C27 C28 C29 C30 . . . . 178.4(4) ?
    O6 C28 C29 C20 . . . . 178.3(4) ?
    C27 C28 C29 C20 . . . . -1.2(7) ?
    C20 C29 C30 C31 . . . . -1.3(7) ?
    C28 C29 C30 C31 . . . . 179.1(4) ?
    C29 C30 C31 C18 . . . . 0.4(7) ?
    C19 C18 C31 C30 . . . . 0.7(7) ?
    C17 C18 C31 C30 . . . . 178.6(5) ?
loop_
    _geom_hbond_atom_site_label_D
    _geom_hbond_atom_site_label_H
    _geom_hbond_atom_site_label_A
    _geom_hbond_site_symmetry_A
    _geom_hbond_distance_DH
    _geom_hbond_distance_HA
    _geom_hbond_distance_DA
    _geom_hbond_angle_DHA
    _geom_hbond_publ_flag
    O3 H3 O2 . 0.84 1.80 2.538(4) 147 yes
    O7 H7 O6 . 0.84 1.81 2.551(5) 146 yes
