# Supplementary material for: 1-Hydr­oxy-2-meth­oxy-6-methyl-9,10-anthraquinone from Rennellia elliptica Korth
Source: Acta Crystallogr Sect E Struct Rep Online. 2009 May 29;65(Pt 6):o1435. doi: 10.1107/S1600536809017619 (PMC2969574; doi:10.1107/S1600536809017619)
Supplement: Supplementary file 2 [file e-65-o1435-Isup2.hkl]

# 
# h,k,l, Fc-squared, Fo-squared, sigma(Fo-squared) and status flag 
# 
data_I
_shelx_title '  P-1' 
_shelx_refln_list_code          4 
_shelx_F_calc_maximum      218.92 
_exptl_crystal_F_000       560.00 
_reflns_d_resolution_high  0.8409 
 
loop_ 
 _symmetry_equiv_pos_as_xyz 
 'x, y, z' 
 '-x, -y, -z' 
 
_cell_length_a     7.1755 
_cell_length_b    11.9082 
_cell_length_c    14.9683 
_cell_angle_alpha  91.409 
_cell_angle_beta  100.603 
_cell_angle_gamma 105.666 
 
_shelx_F_squared_multiplier     1.000 
 
loop_ 
 _refln_index_h 
 _refln_index_k 
 _refln_index_l 
 _refln_F_squared_calc 
 _refln_F_squared_meas 
 _refln_F_squared_sigma 
 _refln_observed_status 
   1   0   0      916.45     1052.24     89.12 o 
   2   0   0    47925.82    67908.02   2032.49 o 
   3   0   0      786.53      972.27     39.22 o 
   4   0   0      299.35      401.63     26.85 o 
   5   0   0      214.40      203.65     24.56 o 
   6   0   0      326.43      333.16     31.66 o 
   7   0   0       62.08       55.60     23.86 o 
   8   0   0      336.86      294.26     35.09 o 
  -8   1   0      156.44       93.64     27.79 o 
  -7   1   0       98.10      100.85     25.00 o 
  -6   1   0      321.04      302.04     28.86 o 
  -5   1   0      322.94      447.37     29.95 o 
  -4   1   0     1951.48     2787.06     92.78 o 
  -3   1   0        0.03       -0.44      8.62 o 
  -2   1   0      823.96     1111.10     45.37 o 
  -1   1   0       40.35       31.67      5.51 o 
   0   1   0        0.97       -3.69      3.20 o 
   1   1   0       66.96       79.39      9.56 o 
   2   1   0     6765.71     7091.03    217.10 o 
   3   1   0      127.72      165.33     19.03 o 
   4   1   0      342.17      383.62     28.65 o 
   5   1   0        6.19        9.13     20.08 o 
   6   1   0      318.76      398.13     32.77 o 
   7   1   0        8.39        9.84     23.72 o 
  -8   2   0      447.51      379.88     35.70 o 
  -7   2   0       51.13       48.05     23.58 o 
  -6   2   0      326.15      431.34     30.99 o 
  -5   2   0      105.10      121.50     19.56 o 
  -4   2   0     3138.44     4069.90    128.87 o 
  -3   2   0       81.06       55.40     37.31 o 
  -2   2   0    47686.42    60887.57   2847.59 o 
  -1   2   0      246.64      244.04      8.93 o 
   0   2   0     8246.51     7542.35    227.76 o 
   1   2   0       11.90       13.76     10.16 o 
   2   2   0      841.30      840.25     35.08 o 
   3   2   0        7.77       -8.54     15.07 o 
   4   2   0     2145.55     2058.62     75.07 o 
   5   2   0        0.19      -16.50     20.17 o 
   6   2   0      767.88      704.41     41.72 o 
   7   2   0       34.47       69.43     26.17 o 
  -8   3   0        0.00      -11.22     19.41 o 
  -7   3   0       23.16        8.43     16.97 o 
  -6   3   0      462.25      529.65     24.96 o 
  -5   3   0      288.40      296.01     16.27 o 
  -4   3   0     8699.78    10877.22    234.55 o 
  -3   3   0       27.01       12.20      6.65 o 
  -2   3   0     7063.89     8042.78    172.07 o 
  -1   3   0       57.85       69.45      9.75 o 
   1   3   0       70.42       77.91     12.89 o 
   2   3   0      120.80      158.87     18.54 o 
   3   3   0        2.20        5.07     15.53 o 
   4   3   0      450.63      468.76     31.81 o 
   5   3   0       28.98       24.35     22.56 o 
   6   3   0        0.44        0.35     22.51 o 
   7   3   0        0.07       31.25     25.03 o 
  -8   4   0      103.73      187.22     37.08 o 
  -7   4   0        0.54      -19.43     13.46 o 
  -6   4   0      326.21      344.43     22.41 o 
  -5   4   0        6.24        3.71      9.46 o 
  -4   4   0     3094.98     3578.69     81.99 o 
  -3   4   0        7.88        0.67      8.64 o 
  -2   4   0       53.83       89.89      8.95 o 
  -1   4   0      560.36      504.80     13.14 o 
   0   4   0      136.42      142.71     14.22 o 
   1   4   0      138.02      147.34     15.89 o 
   2   4   0     2480.12     2638.08     89.05 o 
   3   4   0      291.30      280.56     26.32 o 
   4   4   0     1065.76     1076.49     48.99 o 
   5   4   0       45.99       38.05     23.76 o 
   6   4   0        1.55        1.78     23.85 o 
   7   4   0       18.67       13.10     26.10 o 
  -8   5   0       60.36       73.81     32.05 o 
  -7   5   0        0.70        7.63     17.31 o 
  -6   5   0      947.23      961.41     32.85 o 
  -5   5   0      197.46      243.60     17.99 o 
  -4   5   0        0.04       31.56     13.82 o 
  -3   5   0      218.96      251.07     14.95 o 
  -2   5   0      393.26      376.58     16.89 o 
  -1   5   0       14.75       24.45      6.98 o 
   0   5   0        2.33       10.47     14.69 o 
   1   5   0      265.49      544.40     27.77 o 
   2   5   0      205.63      383.92     28.46 o 
   3   5   0      676.78      636.57     36.60 o 
   4   5   0      651.75      623.11     38.08 o 
   5   5   0       68.22       48.08     24.47 o 
   6   5   0      211.13      188.98     31.62 o 
  -8   6   0      236.39      238.70     38.84 o 
  -7   6   0       12.17       19.39     17.44 o 
  -6   6   0      554.12      553.71     30.30 o 
  -5   6   0        5.92        7.47     12.70 o 
  -4   6   0      155.57      199.39     15.48 o 
  -1   6   0      407.03      654.02     30.94 o 
   0   6   0     3141.42     4203.49    158.13 o 
   1   6   0      601.25      594.31     29.61 o 
   2   6   0     1649.75     2104.86     76.16 o 
   3   6   0      149.69      167.05     25.83 o 
   5   6   0       67.72       20.54     24.81 o 
   6   6   0      337.94      381.54     39.12 o 
  -8   7   0       91.48      129.37     28.67 o 
  -7   7   0        8.57       -8.30     18.33 o 
  -6   7   0       69.26       61.58     16.40 o 
  -5   7   0       32.58       45.84     14.32 o 
  -4   7   0       37.44       64.47     13.40 o 
  -3   7   0      173.12      305.20     18.14 o 
  -2   7   0        2.20      136.79     23.59 o 
  -1   7   0      153.60      359.41     24.62 o 
   0   7   0        6.81      314.71     16.52 o 
   1   7   0      313.56      316.48     24.47 o 
   2   7   0      814.40      895.73     44.87 o 
   3   7   0        6.59       47.10     22.34 o 
   4   7   0        8.59      -10.92     22.05 o 
   5   7   0        4.87       -3.41     24.56 o 
  -7   8   0       33.93       53.82     18.16 o 
  -6   8   0       11.63       54.38     16.58 o 
  -5   8   0        0.44      -14.53     13.65 o 
  -4   8   0      166.12      275.41     19.08 o 
  -3   8   0        1.69        7.74     11.95 o 
  -2   8   0      315.40      573.54     21.92 o 
  -1   8   0       40.84       82.51     15.63 o 
   0   8   0        8.53       -1.36     11.23 o 
   1   8   0      165.75      113.51     20.95 o 
   2   8   0      220.59      216.66     28.38 o 
   3   8   0        5.04        0.16     21.70 o 
   4   8   0        0.13       -0.20     23.42 o 
   5   8   0        0.39       10.06     25.80 o 
  -7   9   0        0.77      -20.65     32.49 o 
  -6   9   0        1.13       17.37     23.12 o 
  -5   9   0        6.78       28.89     14.54 o 
  -4   9   0        7.48       30.22     14.31 o 
  -3   9   0      132.09      175.43     14.75 o 
  -2   9   0       47.54       57.37     20.56 o 
  -1   9   0       71.98       77.70     12.87 o 
   0   9   0       20.47       33.81     12.77 o 
   1   9   0      107.32      108.90     22.76 o 
   2   9   0      258.63      255.82     30.28 o 
   3   9   0       17.14       -4.79     23.17 o 
   4   9   0       15.63       35.66     25.31 o 
  -7  10   0        3.43       17.31     17.67 o 
  -6  10   0        0.64       27.57     16.67 o 
  -5  10   0       15.39       38.75     16.11 o 
  -4  10   0       48.72       47.61     15.72 o 
  -3  10   0       75.36       93.86     17.29 o 
  -2  10   0       28.00       65.51     27.20 o 
  -1  10   0       60.37       47.62     13.48 o 
   0  10   0        9.78       -0.48     13.11 o 
   1  10   0        2.91       -5.84     14.96 o 
   2  10   0       10.81       43.92     24.87 o 
   3  10   0       52.98       76.36     26.49 o 
   4  10   0        0.54       17.79     26.63 o 
  -6  11   0       36.33       66.37     29.77 o 
  -5  11   0       22.89       -2.21     16.39 o 
  -4  11   0       56.56       44.02     17.23 o 
  -3  11   0       93.72       76.78     20.47 o 
  -2  11   0       79.85       82.82     21.68 o 
  -1  11   0       57.54       65.03     14.41 o 
   0  11   0        9.69       13.67     14.32 o 
   1  11   0       23.26       22.31     16.55 o 
   2  11   0      141.67      121.66     28.94 o 
   3  11   0       54.69       81.40     28.30 o 
  -6  12   0        0.99       15.53     18.73 o 
  -5  12   0       17.75        3.63     17.78 o 
  -4  12   0        1.34       -2.67     20.20 o 
  -3  12   0        1.70        4.39     19.56 o 
  -2  12   0       23.36       14.31     19.88 o 
  -1  12   0        1.10       14.96     20.78 o 
   0  12   0        2.25       16.90     15.00 o 
   1  12   0        0.15       19.85     16.74 o 
   2  12   0       63.74       86.20     43.78 o 
  -5  13   0        3.14        3.62     50.22 o 
  -4  13   0        1.71       19.82     22.76 o 
  -3  13   0        6.39       23.56     21.60 o 
  -2  13   0       17.44       25.58     22.30 o 
  -1  13   0       93.41      138.71     26.54 o 
   0  13   0       34.13       38.14     23.05 o 
   1  13   0       71.15       97.94     19.76 o 
  -3  14   0       74.36       79.79     24.98 o 
  -2  14   0       21.08       55.21     23.93 o 
   2 -14   1       10.86      -15.91     22.41 o 
   3 -14   1       66.25       53.34     25.49 o 
  -1 -13   1        0.38       -3.60     23.21 o 
   0 -13   1        6.04        9.68     21.45 o 
   1 -13   1        6.32       15.86     21.84 o 
   2 -13   1       10.46        2.85     22.04 o 
   3 -13   1       98.16      108.71     24.75 o 
   4 -13   1        1.12      -16.41     20.86 o 
   5 -13   1        3.00       -6.40     41.33 o 
  -2 -12   1      172.31      151.71     29.13 o 
  -1 -12   1       69.73       77.28     18.08 o 
   0 -12   1       17.23      -11.40     19.53 o 
   1 -12   1      133.54      149.66     25.50 o 
   2 -12   1       14.08       34.11     21.77 o 
   3 -12   1       63.54       66.57     23.07 o 
   4 -12   1        3.73      -24.32     18.79 o 
   5 -12   1        0.84       -7.05     17.57 o 
   6 -12   1        0.08        3.26     24.65 o 
  -3 -11   1      245.56      206.78     32.54 o 
  -2 -11   1      212.48      198.78     21.82 o 
  -1 -11   1      288.29      303.14     22.05 o 
   0 -11   1      316.39      315.61     21.29 o 
   1 -11   1      102.24      133.16     23.57 o 
   2 -11   1        3.46       -2.18     19.01 o 
   3 -11   1      203.56      167.00     24.86 o 
   4 -11   1        2.25      -23.78     15.85 o 
   5 -11   1       69.71       88.97     19.27 o 
   6 -11   1        0.67       29.07     18.36 o 
  -4 -10   1      367.69      395.18     38.97 o 
  -3 -10   1      231.26      246.39     32.82 o 
  -2 -10   1       24.81       21.92     23.46 o 
  -1 -10   1      368.46      369.03     21.90 o 
   0 -10   1        5.97       25.56     13.34 o 
   1 -10   1       23.11       18.56     12.47 o 
   2 -10   1       21.95       16.22     18.68 o 
   3 -10   1      107.69      120.59     20.97 o 
   4 -10   1        1.66       17.14     16.12 o 
   5 -10   1      114.07      126.31     19.09 o 
   6 -10   1       27.00       47.37     22.82 o 
   7 -10   1       59.97       66.11     20.76 o 
  -4  -9   1        9.63       -9.79     25.16 o 
  -3  -9   1       18.77       -2.96     23.14 o 
  -2  -9   1        0.72        0.54     21.53 o 
  -1  -9   1       35.06       39.41     15.07 o 
   0  -9   1      307.74      282.51     17.68 o 
   1  -9   1       50.42       50.69     12.20 o 
   2  -9   1       89.18      129.55     15.48 o 
   3  -9   1       76.85       92.45     16.01 o 
   4  -9   1       59.88       99.23     16.41 o 
   5  -9   1       76.11       60.15     22.91 o 
   6  -9   1        6.94       -1.96     16.23 o 
   7  -9   1       30.43       13.82     19.05 o 
  -5  -8   1       12.66       -8.68     26.37 o 
  -4  -8   1      138.59      115.81     28.18 o 
  -3  -8   1       10.98       -2.82     22.14 o 
  -2  -8   1       18.43       -3.70     20.61 o 
  -1  -8   1       59.07       72.82     20.80 o 
   0  -8   1        7.43       10.82     11.24 o 
   1  -8   1      200.46      209.91     14.44 o 
   2  -8   1      130.57      188.19     12.00 o 
   3  -8   1        9.67       25.79      8.53 o 
   4  -8   1      282.95      313.11     39.48 o 
   5  -8   1        4.15       12.60     14.92 o 
   6  -8   1       65.03       72.59     18.19 o 
   7  -8   1       15.91        2.79     17.71 o 
  -5  -7   1        6.50        1.31     26.58 o 
  -4  -7   1        0.09        9.90     23.00 o 
  -3  -7   1       42.01       18.32     21.69 o 
  -2  -7   1       11.08       20.41     19.59 o 
  -1  -7   1       58.32       88.03     19.26 o 
   0  -7   1      919.52      915.08     26.47 o 
   1  -7   1      609.75      670.44     21.12 o 
   2  -7   1      235.93      478.83     14.87 o 
   3  -7   1      560.63      556.81     22.02 o 
   4  -7   1      277.92      412.18     21.47 o 
   5  -7   1      141.27      164.90     17.71 o 
   6  -7   1       68.72      110.71     18.15 o 
   7  -7   1       13.89       -2.28     17.65 o 
   8  -7   1       12.40        3.15     20.11 o 
  -6  -6   1        1.37      -36.74     24.49 o 
  -5  -6   1        0.33       -0.24     24.33 o 
  -4  -6   1      475.85      443.73     34.77 o 
  -3  -6   1       10.36       15.19     19.72 o 
  -2  -6   1      749.98      940.49     42.61 o 
  -1  -6   1      146.15      266.89     25.45 o 
   0  -6   1     3065.69     3236.94     71.20 o 
   1  -6   1     1012.88     1015.72     22.95 o 
   2  -6   1     3065.47     3062.25     56.42 o 
   3  -6   1      733.67      780.02     25.54 o 
   4  -6   1       76.57       79.78     13.51 o 
   5  -6   1       94.70      121.17     16.29 o 
   6  -6   1      207.24      222.04     20.57 o 
   7  -6   1        2.27       -6.19     16.95 o 
   8  -6   1       71.24       76.43     22.46 o 
  -6  -5   1        0.78       -2.12     24.57 o 
  -5  -5   1       25.91       15.81     24.30 o 
  -4  -5   1       33.24       22.68     22.60 o 
  -3  -5   1       22.10       15.44     18.59 o 
  -2  -5   1      651.42      733.32     35.57 o 
  -1  -5   1      769.79      893.33     38.94 o 
   0  -5   1        2.53       17.88      8.37 o 
   1  -5   1      616.78      638.32     15.98 o 
   2  -5   1     1519.42     1594.57     53.61 o 
   3  -5   1        3.03       -9.35      9.02 o 
   4  -5   1      419.02      463.51     20.34 o 
   5  -5   1        9.18        3.69     13.06 o 
   6  -5   1        2.65        9.00     11.14 o 
   7  -5   1        0.05      -16.31     16.95 o 
   8  -5   1        0.92      -17.05     28.98 o 
  -7  -4   1        1.93       13.51     26.40 o 
  -6  -4   1       25.21       51.65     25.63 o 
  -5  -4   1        1.08        1.19     22.01 o 
  -4  -4   1      116.85      124.73     23.76 o 
  -3  -4   1       12.99        1.75     17.38 o 
  -2  -4   1      308.56      296.87     24.51 o 
  -1  -4   1       97.91      121.43     15.91 o 
   0  -4   1     1215.17     1161.30     28.31 o 
   1  -4   1      425.37      359.33     10.84 o 
   2  -4   1      158.39      182.67     11.29 o 
   3  -4   1       30.39       34.92      9.67 o 
   4  -4   1       11.74       21.58     11.27 o 
   5  -4   1        5.86        2.93     10.38 o 
   6  -4   1       22.18       30.36     12.36 o 
   7  -4   1        9.00       31.41     14.46 o 
   8  -4   1        4.47      -45.36     30.24 o 
  -7  -3   1        2.15       31.81     25.60 o 
  -6  -3   1       40.71       38.92     23.84 o 
  -5  -3   1       15.32       51.19     23.26 o 
  -4  -3   1       31.02       27.70     20.43 o 
  -3  -3   1        1.67        3.90     16.21 o 
  -2  -3   1      185.19      201.50     19.49 o 
  -1  -3   1       97.48       75.96     13.64 o 
   0  -3   1     6034.72     5699.33    118.30 o 
   1  -3   1       29.71       16.93      6.95 o 
   2  -3   1     1068.80     1018.91     27.00 o 
   3  -3   1      129.82      188.76      9.76 o 
   4  -3   1       63.55      107.78     12.58 o 
   5  -3   1      176.02      203.21     17.63 o 
   6  -3   1        1.38        4.70     13.49 o 
   7  -3   1       49.87       73.80     36.27 o 
   8  -3   1        0.56       11.08     19.14 o 
  -7  -2   1        0.17      -30.22     23.53 o 
  -6  -2   1      128.99      146.76     27.62 o 
  -5  -2   1      137.26      131.60     24.72 o 
  -4  -2   1      262.74      303.56     27.55 o 
  -3  -2   1      113.36      140.37     19.20 o 
  -2  -2   1     1097.14     1034.91     40.38 o 
  -1  -2   1      142.57      124.42     13.80 o 
   0  -2   1      266.93      297.59     10.00 o 
   1  -2   1       17.46       12.59      5.24 o 
   2  -2   1        9.63       27.13      5.72 o 
   3  -2   1      213.90      189.09     11.37 o 
   4  -2   1     3070.00     3422.01     75.91 o 
   5  -2   1        3.74        1.69     16.01 o 
   6  -2   1     1206.17     1255.17     52.38 o 
   7  -2   1       12.94       20.43     21.99 o 
   8  -2   1      116.12       74.76     27.89 o 
  -7  -1   1       37.70       29.73     24.36 o 
  -6  -1   1       58.92       92.51     24.66 o 
  -5  -1   1       66.01       37.35     21.08 o 
  -4  -1   1       34.14       19.72     17.47 o 
  -3  -1   1      261.86      237.43     12.02 o 
  -2  -1   1     1428.07     1455.35     36.32 o 
  -1  -1   1      336.99      317.34     24.01 o 
   0  -1   1    10189.33    10270.17    155.95 o 
   1  -1   1      317.70      351.33      8.81 o 
   2  -1   1    19649.69    21210.95    592.43 o 
   3  -1   1       23.20       23.73      9.05 o 
   4  -1   1     5755.98     6724.48    208.86 o 
   5  -1   1       10.78       20.21     17.92 o 
   6  -1   1     2329.13     2392.80     86.93 o 
   7  -1   1      171.54      128.27     26.07 o 
   8  -1   1      167.99      154.76     29.89 o 
  -8   0   1       70.14       38.49     26.89 o 
  -7   0   1        6.66        3.75     21.95 o 
  -6   0   1       10.10       19.65     20.69 o 
  -5   0   1       24.98       48.28     19.97 o 
  -4   0   1       30.44       38.50     16.86 o 
  -3   0   1      125.38      112.04     22.57 o 
  -2   0   1     1347.97     1246.29     77.27 o 
  -1   0   1        0.45        1.80      6.79 o 
   1   0   1      276.53      276.61     26.84 o 
   2   0   1    33582.81    44165.04   1324.34 o 
   3   0   1       34.45       31.72     13.76 o 
   4   0   1    10010.63    10898.36    334.11 o 
   5   0   1       48.22       76.28     20.86 o 
   6   0   1     1876.34     1610.68     65.10 o 
   7   0   1       49.13       45.20     24.65 o 
  -8   1   1       57.48       31.16     26.10 o 
  -7   1   1        0.18      -21.94     21.72 o 
  -6   1   1       16.86       12.20     20.37 o 
  -5   1   1       46.71       75.42     18.76 o 
  -4   1   1        7.76       39.90     10.22 o 
  -3   1   1     1204.30     1351.75    155.59 o 
  -2   1   1    13417.69    17775.13    301.24 o 
  -1   1   1      312.78      281.94      7.29 o 
   0   1   1     8786.24     9892.58    302.39 o 
   1   1   1        0.01        2.10      8.08 o 
   2   1   1     2070.93     2317.56     76.26 o 
   3   1   1       36.40       37.74     15.02 o 
   4   1   1     1243.26     1342.01     53.02 o 
   5   1   1        5.90        0.52     20.21 o 
   6   1   1        0.02       -1.72     21.29 o 
   7   1   1        0.21       -9.46     22.64 o 
  -8   2   1       26.56       29.72     26.95 o 
  -7   2   1       10.60       42.56     23.79 o 
  -6   2   1       84.91      107.76     23.70 o 
  -5   2   1       77.59      126.11     20.97 o 
  -4   2   1     7507.88     9590.84    165.74 o 
  -3   2   1      527.64      689.67     17.02 o 
  -2   2   1    20940.77    21286.06    584.86 o 
  -1   2   1       33.22       42.69      5.62 o 
   0   2   1      656.56      586.96     19.75 o 
   2   2   1      448.31      446.77     24.08 o 
   3   2   1      168.45      178.46     19.72 o 
   4   2   1      230.76      241.36     25.04 o 
   5   2   1       44.10       42.13     21.67 o 
   6   2   1        0.05      -16.16     21.86 o 
   7   2   1        3.50        9.82     23.65 o 
  -8   3   1        0.45      -26.30     18.69 o 
  -7   3   1        1.96      -21.22     16.76 o 
  -6   3   1      392.26      479.13     24.74 o 
  -5   3   1       61.11      104.73     11.79 o 
  -4   3   1     3975.30     5186.46     96.41 o 
  -3   3   1      164.09      193.61     13.24 o 
  -2   3   1      607.39      497.07     19.09 o 
  -1   3   1      601.18      509.76     12.56 o 
   0   3   1     5142.90     4865.08    105.72 o 
   1   3   1        1.55       10.86     11.57 o 
   2   3   1     1289.13     1179.44     45.23 o 
   3   3   1        7.76        6.55     16.56 o 
   4   3   1     1261.45     1213.98     51.63 o 
   5   3   1        1.00       12.42     21.43 o 
   6   3   1       54.22       64.20     25.46 o 
   7   3   1       20.15       23.72     25.14 o 
  -8   4   1       12.63      -10.44     22.36 o 
  -7   4   1      326.64      320.16     22.34 o 
  -6   4   1     2743.03     3165.59     97.11 o 
  -5   4   1      336.25      389.63     19.78 o 
  -4   4   1     4401.68     5010.18     91.36 o 
  -3   4   1        9.98       -2.11      6.95 o 
  -2   4   1      457.91      412.10     12.82 o 
  -1   4   1      199.79      198.50      9.25 o 
   0   4   1     1077.39      989.69     25.82 o 
   1   4   1     1249.18      993.55     39.18 o 
   2   4   1     2331.96     2257.24     77.37 o 
   3   4   1       28.82       35.41     18.01 o 
   4   4   1        1.10       26.59     18.58 o 
   5   4   1      136.32      153.64     26.89 o 
   6   4   1      241.37      275.82     33.67 o 
  -8   5   1     1179.10     1143.12     60.95 o 
  -7   5   1      191.82      206.39     21.38 o 
  -6   5   1     3407.08     3597.51     85.53 o 
  -5   5   1       29.90       10.96     12.21 o 
  -4   5   1      142.73      373.33     17.56 o 
  -3   5   1      100.03      125.99      9.56 o 
  -2   5   1       19.26       26.63      7.85 o 
  -1   5   1       18.72       39.63      8.80 o 
   0   5   1      263.34      232.31     19.62 o 
   1   5   1       25.27       31.15     14.19 o 
   2   5   1      893.67      988.19     42.17 o 
   4   5   1        4.55       28.58     20.04 o 
   5   5   1      147.62      193.80     28.66 o 
   6   5   1      464.13      522.89     41.40 o 
  -8   6   1     1278.65     1078.39     59.30 o 
  -7   6   1        5.74        4.07     19.23 o 
  -6   6   1      909.76      917.02     36.22 o 
  -5   6   1       97.34       97.64     14.67 o 
  -4   6   1      205.45      275.76     16.61 o 
  -3   6   1      119.74      131.89     14.46 o 
  -2   6   1     1628.08     1507.46     37.87 o 
  -1   6   1      554.08      516.62     17.78 o 
   0   6   1     3788.58     4604.98    145.16 o 
   3   6   1      123.97       98.12     23.33 o 
   4   6   1      333.31      267.45     30.36 o 
   5   6   1       15.69       -6.20     23.04 o 
   6   6   1       33.66      114.43     30.79 o 
  -8   7   1      767.25      676.33     63.64 o 
  -7   7   1        2.82       -2.65     16.01 o 
  -6   7   1        3.71        1.66     17.24 o 
  -5   7   1        7.19        2.58     12.61 o 
  -4   7   1      182.68      229.47     15.98 o 
  -3   7   1      298.39      343.89     18.29 o 
  -2   7   1      922.19      881.26     21.07 o 
  -1   7   1      314.82      275.17     14.66 o 
   0   7   1      571.03      597.66     57.85 o 
   1   7   1        0.78       40.35     16.93 o 
   3   7   1       47.10       49.97     23.41 o 
   4   7   1      415.11      510.47     37.96 o 
   5   7   1        7.46       -6.92     23.97 o 
  -8   8   1      335.47      369.68     43.02 o 
  -7   8   1        3.21       -5.14     16.42 o 
  -6   8   1        0.45       25.38     15.28 o 
  -5   8   1        1.38       -3.75     13.06 o 
  -4   8   1      447.30      493.52     21.56 o 
  -3   8   1       31.97       47.03     17.32 o 
  -2   8   1     1927.87     1875.82     56.20 o 
  -1   8   1       36.82       46.18     11.31 o 
   0   8   1       61.15       87.29     20.13 o 
   1   8   1        1.44       23.65     18.10 o 
   2   8   1        3.13       24.66     20.77 o 
   3   8   1      115.53      154.43     28.01 o 
   4   8   1      574.06      562.08     40.54 o 
   5   8   1       13.63       26.38     26.20 o 
  -7   9   1       15.75       30.54     17.17 o 
  -5   9   1       41.85       38.38     14.98 o 
  -4   9   1      540.06      505.73     22.60 o 
  -3   9   1       12.36       34.54     10.20 o 
  -2   9   1       17.59       13.67     11.16 o 
  -1   9   1       93.72       73.21     12.86 o 
   0   9   1      174.05      189.31     16.62 o 
   1   9   1        0.35       -7.84     18.81 o 
   2   9   1      271.53      326.51     33.05 o 
   3   9   1       26.64       15.22     24.64 o 
   4   9   1       23.30       48.48     26.14 o 
  -7  10   1       41.80       93.68     23.33 o 
  -5  10   1       18.46       18.10     16.37 o 
  -4  10   1      194.93      211.66     19.03 o 
  -3  10   1       21.86       22.68     17.59 o 
  -2  10   1      247.48      277.79     17.37 o 
  -1  10   1        0.07        5.54     12.40 o 
   0  10   1        0.54       -1.97     13.45 o 
   1  10   1       26.46       13.32     18.74 o 
   2  10   1      108.55      136.14     28.74 o 
   3  10   1        0.29       -9.69     24.53 o 
  -6  11   1      273.43      303.11     23.70 o 
  -5  11   1        9.81        0.91     16.21 o 
  -4  11   1        5.49        7.50     20.51 o 
  -3  11   1       11.29        9.91     17.73 o 
  -2  11   1        0.11       12.15     12.53 o 
  -1  11   1      157.90      164.61     17.02 o 
   0  11   1      417.09      452.24     22.72 o 
   1  11   1       22.03        4.70     17.86 o 
   2  11   1       32.29       55.03     27.12 o 
   3  11   1        0.12       -7.99     25.75 o 
  -6  12   1       19.13        8.64     21.40 o 
  -5  12   1       61.19       52.55     18.15 o 
  -4  12   1       25.62       58.02     22.00 o 
  -3  12   1        9.84        0.35     19.44 o 
  -2  12   1       44.92       64.61     21.58 o 
  -1  12   1        3.96       -1.99     14.26 o 
   0  12   1        7.41       -7.20     14.91 o 
   1  12   1        5.79      -11.58     32.59 o 
   2  12   1        8.88       -8.40     18.23 o 
  -5  13   1        1.81      -11.48     20.75 o 
  -4  13   1       46.35       35.06     23.78 o 
  -3  13   1       10.31       -9.47     20.54 o 
  -2  13   1        6.64        5.34     20.90 o 
  -1  13   1        5.64        4.48     20.99 o 
   0  13   1       29.69       22.23     15.95 o 
  -3  14   1        2.04        3.61     21.53 o 
  -2  14   1       18.84       37.26     23.63 o 
   2 -14   2        0.12      -18.90     22.21 o 
   3 -14   2       15.71        7.58     23.51 o 
  -1 -13   2       13.00       21.49     23.67 o 
   0 -13   2        4.52       23.87     23.47 o 
   1 -13   2        0.10        3.27     21.39 o 
   2 -13   2       24.31       53.02     23.72 o 
   3 -13   2       46.77       75.38     24.67 o 
   4 -13   2       12.62        4.99     23.19 o 
   5 -13   2        0.27      -23.75     25.89 o 
  -2 -12   2        9.03      -19.51     17.15 o 
  -1 -12   2      161.49      199.65     20.44 o 
   0 -12   2      167.52      181.63     26.53 o 
   1 -12   2       95.07       60.21     22.73 o 
   2 -12   2      236.47      221.26     28.20 o 
   3 -12   2      233.33      212.21     27.93 o 
   4 -12   2       33.42       40.30     19.20 o 
   5 -12   2      143.55      162.74     22.40 o 
   6 -12   2        0.49      -24.20     30.62 o 
  -3 -11   2        2.08       43.24     26.85 o 
  -2 -11   2      149.97      122.81     19.68 o 
  -1 -11   2      256.77      272.03     21.07 o 
   0 -11   2      267.71      246.87     19.14 o 
   1 -11   2      729.34      658.47     37.18 o 
   2 -11   2      194.31      175.06     25.08 o 
   3 -11   2      276.12      299.11     36.88 o 
   4 -11   2        3.94      -18.51     15.78 o 
   5 -11   2      354.29      343.52     25.47 o 
   6 -11   2       17.45        0.99     17.72 o 
  -4 -10   2       43.92        5.60     28.37 o 
  -3 -10   2       94.21      198.33     30.85 o 
  -2 -10   2      286.23      359.49     23.56 o 
  -1 -10   2      112.79      118.75     16.94 o 
   0 -10   2      197.26      211.35     17.77 o 
   1 -10   2      386.81      337.08     20.05 o 
   2 -10   2       11.82       -0.89     18.41 o 
   3 -10   2       14.55       14.82     18.86 o 
   4 -10   2        3.21       -8.98     14.65 o 
   5 -10   2       68.59       64.63     17.97 o 
   6 -10   2        4.32        0.10     16.87 o 
   7 -10   2       11.12      -28.85     19.24 o 
  -4  -9   2        9.14        3.36     25.88 o 
  -3  -9   2       58.06       29.95     24.76 o 
  -2  -9   2       25.01       32.61     22.10 o 
  -1  -9   2       36.20       40.64     14.91 o 
   0  -9   2       42.95       34.36     13.34 o 
   1  -9   2       70.56       51.87     12.14 o 
   2  -9   2      199.16      256.67     52.98 o 
   3  -9   2        3.63        3.77     13.95 o 
   4  -9   2       32.40       26.24     18.98 o 
   5  -9   2       82.44       76.34     17.69 o 
   6  -9   2       26.10       43.47     18.63 o 
   7  -9   2       48.26       53.10     20.39 o 
  -5  -8   2        0.42       -8.06     26.31 o 
  -4  -8   2       15.54      -12.06     24.23 o 
  -3  -8   2        6.62       21.27     22.75 o 
  -2  -8   2      129.98      129.99     24.55 o 
  -1  -8   2       17.31       -2.38     12.94 o 
   0  -8   2       53.92       70.24     12.86 o 
   1  -8   2      119.22      140.91     12.67 o 
   2  -8   2        0.69        3.20      9.66 o 
   3  -8   2       71.53       48.18     14.11 o 
   4  -8   2       53.52       82.77     15.44 o 
   5  -8   2       67.19       88.80     17.33 o 
   6  -8   2       66.49       42.49     18.14 o 
   7  -8   2       13.36       43.90     18.70 o 
  -5  -7   2       17.78       29.36     26.63 o 
  -4  -7   2       79.66       98.93     27.06 o 
  -3  -7   2        8.18       16.31     21.66 o 
  -2  -7   2       19.25       56.46     20.27 o 
  -1  -7   2       69.21       88.49     13.25 o 
   0  -7   2       45.18       60.03     11.45 o 
   1  -7   2       86.75      103.59     13.72 o 
   2  -7   2      791.86      826.15     26.68 o 
   3  -7   2      132.86      125.69     14.39 o 
   4  -7   2      987.91      923.48     30.52 o 
   5  -7   2      355.15      346.51     22.22 o 
   6  -7   2      444.45      433.53     24.82 o 
   7  -7   2      224.50      260.08     24.75 o 
  -6  -6   2        5.63        8.68     25.41 o 
  -5  -6   2        7.58      -30.01     23.77 o 
  -4  -6   2        6.52       -6.75     23.07 o 
  -3  -6   2       39.23       53.63     21.70 o 
  -2  -6   2      265.78      470.70     30.31 o 
  -1  -6   2        5.55       38.76     15.90 o 
   0  -6   2      278.14      326.40     20.52 o 
   1  -6   2      283.77      277.87     12.51 o 
   2  -6   2      787.17      844.82     26.08 o 
   3  -6   2      765.02      737.29     25.09 o 
   4  -6   2     1115.09     1085.23     32.93 o 
   5  -6   2      153.26      217.69     18.87 o 
   6  -6   2      306.42      320.35     23.17 o 
   7  -6   2       66.14       63.81     19.92 o 
   8  -6   2       20.32       -8.75     20.94 o 
  -6  -5   2        4.81       -6.80     23.93 o 
  -5  -5   2        9.53      -18.71     22.05 o 
  -4  -5   2        0.86       -9.00     21.86 o 
  -3  -5   2       45.21       46.15     20.09 o 
  -2  -5   2        2.11       -0.04     16.09 o 
  -1  -5   2       19.25       14.96     14.92 o 
   0  -5   2      282.22      275.26     14.00 o 
   1  -5   2        6.50       -0.41      5.92 o 
   2  -5   2       22.74       24.95      9.72 o 
   3  -5   2      144.72      187.24     13.77 o 
   4  -5   2      305.65      289.40     18.67 o 
   5  -5   2       27.40       36.26     10.00 o 
   6  -5   2      167.17      193.33     20.20 o 
   7  -5   2        0.99      -25.38     16.92 o 
   8  -5   2       13.31       10.88     31.05 o 
  -7  -4   2        6.49       54.15     28.40 o 
  -6  -4   2       13.10       43.49     26.00 o 
  -5  -4   2       39.80       92.27     25.17 o 
  -4  -4   2       12.89       11.38     21.17 o 
  -3  -4   2       57.33       96.29     20.90 o 
  -2  -4   2     1453.85     1435.55    116.62 o 
   0  -4   2      424.07      447.44     16.96 o 
   1  -4   2       68.74       92.03     10.00 o 
   2  -4   2      514.51      520.32     18.78 o 
   3  -4   2      194.61      231.65     14.52 o 
   4  -4   2      350.33      369.28     14.06 o 
   5  -4   2        1.48       -7.00      9.58 o 
   6  -4   2       73.27      118.03     13.58 o 
   7  -4   2        4.62       33.90     30.88 o 
   8  -4   2       17.43       -5.15     33.47 o 
  -7  -3   2        5.60        3.23     25.39 o 
  -6  -3   2       29.03       10.25     24.07 o 
  -5  -3   2        1.63        3.87     20.87 o 
  -4  -3   2       57.06       71.85     21.85 o 
  -3  -3   2       13.83       16.70     17.09 o 
  -2  -3   2      274.62      281.74     22.56 o 
  -1  -3   2      306.89      300.31     20.16 o 
   0  -3   2     2264.04     2187.03     40.20 o 
   1  -3   2        5.93       13.90      8.65 o 
   2  -3   2      276.29      247.91     14.02 o 
   3  -3   2       15.51       19.77      6.77 o 
   4  -3   2      174.82      186.63     11.60 o 
   5  -3   2        3.65       -7.24      9.67 o 
   6  -3   2        9.20        0.64      7.29 o 
   7  -3   2       75.39       72.72     15.96 o 
   8  -3   2      133.41       87.02     36.92 o 
  -7  -2   2       43.34       20.04     24.15 o 
  -6  -2   2        0.64       18.97     23.58 o 
  -5  -2   2      123.97      178.00     26.29 o 
  -4  -2   2      312.27      268.69     26.11 o 
  -3  -2   2       12.15       -6.12     15.21 o 
  -2  -2   2      387.63      349.00     13.31 o 
  -1  -2   2     1315.99     1268.97     44.05 o 
   0  -2   2     3844.45     3883.11     96.83 o 
   1  -2   2      978.61      846.07     21.94 o 
   2  -2   2     1406.37     1437.96     28.17 o 
   3  -2   2        1.52        3.37      7.16 o 
   4  -2   2        4.20        4.46      4.69 o 
   5  -2   2        0.88       -7.42     13.14 o 
   6  -2   2     1258.89     1264.38     53.22 o 
   7  -2   2        0.45        3.65     20.47 o 
   8  -2   2     1108.85      818.37     36.14 o 
  -8  -1   2        7.39       28.88     27.90 o 
  -7  -1   2        6.98       -0.37     23.01 o 
  -6  -1   2      101.61      103.90     25.01 o 
  -5  -1   2       25.37       33.68     20.88 o 
  -4  -1   2        7.90        1.45      8.45 o 
  -3  -1   2        2.99        4.61      8.32 o 
  -2  -1   2     1266.25     1121.42     27.88 o 
  -1  -1   2        7.48        5.62      3.01 o 
   0  -1   2      214.44      166.49      6.75 o 
   1  -1   2       67.03       99.86      5.45 o 
   2  -1   2      138.21      190.85     17.43 o 
   3  -1   2       84.34       95.00     10.24 o 
   4  -1   2     1248.66     1382.32     36.50 o 
   5  -1   2        3.30       25.97     18.11 o 
   6  -1   2     1749.48     1477.04     60.49 o 
   7  -1   2        3.00      -23.27     21.51 o 
  -8   0   2        5.62      -14.55     25.01 o 
  -7   0   2       19.44       21.91     23.83 o 
  -6   0   2       73.72       80.13     23.12 o 
  -5   0   2       46.58       31.25     11.32 o 
  -4   0   2      285.09      274.13     14.29 o 
  -3   0   2      322.62      325.49     24.36 o 
  -2   0   2      765.36      637.96     27.30 o 
  -1   0   2      137.24      130.28     10.35 o 
   0   0   2      821.24      672.39     13.11 o 
   1   0   2        7.12        6.84      5.41 o 
   2   0   2       24.97       30.56      7.80 o 
   3   0   2        0.18       18.10     13.21 o 
   4   0   2     3729.95     3987.79    128.98 o 
   5   0   2        4.78        0.25     18.79 o 
   6   0   2     2089.01     1855.43     72.33 o 
   7   0   2        1.59        0.41     23.04 o 
  -8   1   2        3.64       10.83     25.41 o 
  -7   1   2        6.82       -6.01     23.43 o 
  -6   1   2       74.50      114.44     24.87 o 
  -5   1   2      168.56      267.65     16.43 o 
  -4   1   2      692.85      866.62     25.68 o 
  -3   1   2      275.54      135.18     11.71 o 
  -2   1   2        2.12      -10.85      7.24 o 
  -1   1   2      231.58      177.15      5.05 o 
   0   1   2       38.71       49.05      7.25 o 
   1   1   2      458.19      369.80     12.59 o 
   2   1   2      322.75      324.21     19.62 o 
   3   1   2       59.51       66.38     15.69 o 
   4   1   2        0.07       17.78     16.89 o 
   5   1   2       22.13       26.41     20.46 o 
   6   1   2      325.35      333.14     32.64 o 
   7   1   2       48.05       46.35     24.68 o 
  -8   2   2        2.13      -20.28     25.35 o 
  -7   2   2        7.51        6.77     23.52 o 
  -6   2   2       32.78       80.27     23.52 o 
  -5   2   2        2.28       -3.80     10.10 o 
  -3   2   2        1.95        0.13      3.53 o 
  -2   2   2      963.16      911.18     19.01 o 
  -1   2   2       26.96       33.04      4.00 o 
   0   2   2     4600.28     4474.95    137.66 o 
   1   2   2        0.00       -3.49      8.30 o 
   2   2   2        3.58       15.59     12.06 o 
   3   2   2        0.77       -9.07     14.19 o 
   4   2   2      113.85      131.08     21.50 o 
   5   2   2       17.41       31.50     21.47 o 
   6   2   2       20.41       14.23     23.07 o 
   7   2   2       33.33       34.22     25.56 o 
  -8   3   2        6.01       -4.40     33.50 o 
  -7   3   2        0.10      -19.70     16.24 o 
  -6   3   2        1.19       15.88     20.90 o 
  -5   3   2       58.26       55.53      9.27 o 
  -3   3   2       57.57       71.01     19.84 o 
  -2   3   2      703.69      593.45     14.22 o 
  -1   3   2     1019.15      861.77     21.27 o 
   0   3   2     1929.38     1760.01     40.80 o 
   1   3   2      870.77      770.00     38.49 o 
   2   3   2      936.01      853.12     36.39 o 
   3   3   2       15.59       29.15     16.70 o 
   4   3   2        3.85      -14.46     17.78 o 
   5   3   2       34.70        8.69     20.69 o 
   6   3   2      160.34      159.90     29.39 o 
   7   3   2        7.48        6.11     24.37 o 
  -8   4   2        0.57       15.26     28.00 o 
  -7   4   2        0.01        4.76     24.17 o 
  -6   4   2      587.82      759.14     28.76 o 
  -5   4   2       23.20       27.45     10.51 o 
  -3   4   2       42.51       23.74     12.50 o 
  -2   4   2      105.13      147.92      7.76 o 
  -1   4   2       73.72       68.49     12.45 o 
   0   4   2      833.94      811.65     22.53 o 
   1   4   2        1.64       -0.95      6.34 o 
   2   4   2        0.91        2.94     13.12 o 
   3   4   2       42.60       55.41     19.22 o 
   4   4   2      109.38       80.23     22.67 o 
   5   4   2       16.57       -0.51     22.13 o 
   6   4   2        2.69       -2.54     24.02 o 
  -8   5   2      159.16      197.63     34.08 o 
  -7   5   2      100.42      116.37     27.32 o 
  -6   5   2        3.58       47.33     14.33 o 
  -5   5   2        0.01        0.81      9.90 o 
  -4   5   2     1102.91     1034.08     24.18 o 
  -3   5   2        1.99        2.32      2.46 o 
  -2   5   2        0.81        3.46      2.53 o 
  -1   5   2       43.09       58.12      8.87 o 
   0   5   2      766.05      743.09     22.39 o 
   1   5   2      272.27      240.61     12.48 o 
   2   5   2      618.82      665.71     33.43 o 
   3   5   2       29.32       50.41     20.13 o 
   4   5   2        3.50        2.12     20.68 o 
   5   5   2       20.71       61.52     24.49 o 
   6   5   2        1.05        5.50     25.42 o 
  -8   6   2      353.37      342.51     39.39 o 
  -7   6   2        0.06       -8.61     15.35 o 
  -6   6   2        1.66        5.83     13.96 o 
  -5   6   2        1.90        3.71     11.42 o 
  -4   6   2      320.33      290.27     13.28 o 
  -3   6   2      104.27      108.55     18.94 o 
  -2   6   2       93.80       98.09     13.83 o 
  -1   6   2        0.37       -3.03      6.91 o 
   1   6   2       53.41       71.82     16.62 o 
   2   6   2      329.15      279.16     25.21 o 
   3   6   2        6.60        4.60     20.24 o 
   4   6   2       10.09      -15.67     20.90 o 
   5   6   2       55.55       38.84     24.28 o 
   6   6   2      247.61      259.83     35.15 o 
  -8   7   2      152.25      149.61     43.07 o 
  -7   7   2        8.16       17.84     15.20 o 
  -6   7   2       15.49        3.99     13.09 o 
  -5   7   2        0.94        3.26     12.22 o 
  -4   7   2      104.57      125.82     11.49 o 
  -3   7   2       86.79      110.01     10.27 o 
  -1   7   2        8.29       16.13      7.74 o 
   1   7   2       52.89       54.27     18.48 o 
   2   7   2       11.43      -17.12     17.29 o 
   3   7   2       16.37       26.47     22.19 o 
   4   7   2      220.37      279.61     32.79 o 
   5   7   2       18.45       18.35     25.11 o 
  -8   8   2       80.81       75.55     20.08 o 
  -7   8   2        0.08       -7.11     19.49 o 
  -6   8   2       90.74      103.00     16.19 o 
  -5   8   2        4.50        3.54     12.22 o 
  -4   8   2      434.99      489.46     47.31 o 
  -3   8   2       93.08      106.59     13.35 o 
  -2   8   2      406.38      574.31     29.23 o 
  -1   8   2        0.45        0.71     10.39 o 
   0   8   2      362.12      353.25     18.88 o 
   1   8   2       60.77       37.28     19.58 o 
   2   8   2       87.85       67.89     22.19 o 
   3   8   2      120.33       85.82     25.73 o 
   4   8   2      211.30      228.57     32.15 o 
   5   8   2        2.09      -22.33     24.45 o 
  -7   9   2      307.33      340.79     33.47 o 
  -6   9   2      411.33      420.13     29.29 o 
  -5   9   2      500.35      417.25     21.47 o 
  -4   9   2      541.04      685.99     25.13 o 
  -3   9   2       21.50       31.35     15.28 o 
  -2   9   2        1.83       -3.41     10.83 o 
  -1   9   2        8.56        6.44     11.91 o 
   0   9   2       17.83       10.83     13.19 o 
   1   9   2       80.46       73.02     22.82 o 
   2   9   2      614.92      560.74     36.50 o 
   3   9   2       17.66       19.96     25.06 o 
   4   9   2        8.65       44.67     27.08 o 
  -7  10   2       41.51      123.05     18.95 o 
  -6  10   2       48.65       73.48     16.73 o 
  -5  10   2        7.81        0.02     14.02 o 
  -4  10   2       94.19      135.13     24.59 o 
  -3  10   2       56.86       62.90     12.96 o 
  -2  10   2       41.75       40.85     13.56 o 
  -1  10   2       56.65       62.06     13.87 o 
   0  10   2      578.71      538.82     24.00 o 
   1  10   2      142.19      111.90     24.41 o 
   2  10   2      386.43      356.96     33.31 o 
   3  10   2       13.44       15.97     25.91 o 
  -6  11   2      179.03      233.10     26.90 o 
  -5  11   2        4.06       -5.37     15.39 o 
  -4  11   2      102.68       99.03     20.97 o 
  -3  11   2        0.98       14.58     17.50 o 
  -2  11   2        8.67       13.74     13.26 o 
  -1  11   2       74.20       70.91     17.22 o 
   0  11   2      432.97      430.79     23.04 o 
   1  11   2        2.02       -4.21     31.57 o 
   2  11   2        1.03        1.19     25.00 o 
  -6  12   2       93.61      115.01     25.37 o 
  -5  12   2        2.22      -29.00     38.61 o 
  -4  12   2        3.23      -17.63     19.21 o 
  -3  12   2       57.14       38.98     19.94 o 
  -2  12   2      341.28      341.45     28.38 o 
  -1  12   2       42.47       44.22     18.90 o 
   0  12   2       37.43       54.42     16.60 o 
   1  12   2        6.58       15.76     16.91 o 
  -5  13   2        7.01        0.76     20.79 o 
  -4  13   2      131.05      178.43     27.40 o 
  -3  13   2       97.08       74.95     22.39 o 
  -2  13   2      576.88      584.34     35.34 o 
  -1  13   2        3.26       27.35     21.49 o 
   0  13   2       41.00       30.68     17.14 o 
  -3  14   2        8.50       39.33     22.95 o 
  -2  14   2        0.39        7.15     21.55 o 
   2 -14   3        6.04       33.84     24.48 o 
  -1 -13   3        1.13        2.89     22.96 o 
   0 -13   3       17.78       23.44     23.37 o 
   1 -13   3       65.31       69.99     24.31 o 
   2 -13   3        2.39        7.37     22.22 o 
   3 -13   3       10.08       14.67     23.11 o 
   4 -13   3        6.21       -9.27     23.52 o 
  -2 -12   3       31.35       13.98     18.11 o 
  -1 -12   3        2.66        2.46     22.30 o 
   0 -12   3        2.12        4.45     21.72 o 
   1 -12   3      180.54      177.33     26.50 o 
   2 -12   3      139.81      158.47     26.26 o 
   3 -12   3        4.16       24.66     21.15 o 
   4 -12   3      460.03      393.93     27.68 o 
   5 -12   3       24.53       21.07     19.33 o 
  -3 -11   3        4.00      -14.00     37.89 o 
  -2 -11   3        3.33      -23.68     15.79 o 
  -1 -11   3       19.46        0.52     15.34 o 
   0 -11   3       50.96       70.49     21.55 o 
   1 -11   3      231.50      232.70     26.87 o 
   2 -11   3      105.97      109.85     23.98 o 
   3 -11   3     1166.39     1052.02     36.34 o 
   4 -11   3       54.07       73.08     27.38 o 
   5 -11   3      361.23      325.83     25.79 o 
   6 -11   3       55.66       31.66     19.78 o 
  -4 -10   3        4.30       -6.05     25.90 o 
  -3 -10   3        5.48       53.68     27.38 o 
  -2 -10   3       35.22       47.30     16.94 o 
  -1 -10   3      105.46      107.50     16.42 o 
   0 -10   3      154.55      164.63     16.46 o 
   1 -10   3        0.61        7.24     18.69 o 
   2 -10   3      267.25      248.29     26.59 o 
   3 -10   3      150.10      130.55     25.81 o 
   4 -10   3       14.92        9.06     15.41 o 
   5 -10   3       19.98       32.41     16.98 o 
   6 -10   3       20.12       32.48     19.11 o 
  -4  -9   3        9.85        1.75     25.74 o 
  -3  -9   3       84.81       90.21     27.24 o 
  -2  -9   3        2.26        8.78     15.29 o 
  -1  -9   3       11.44        9.82     13.63 o 
   0  -9   3       55.10       70.35     13.54 o 
   1  -9   3       22.83       26.80     14.68 o 
   2  -9   3       55.41       73.30     16.41 o 
   3  -9   3      216.81      228.28     26.72 o 
   4  -9   3        3.29       -6.88     14.43 o 
   5  -9   3        5.42       -3.84     15.54 o 
   6  -9   3        0.05       -1.93     26.70 o 
   7  -9   3       34.93       28.40     20.40 o 
  -5  -8   3        0.08       17.16     26.70 o 
  -4  -8   3       10.34      -18.34     24.06 o 
  -3  -8   3        0.28       -6.70     22.50 o 
  -2  -8   3       41.29       -5.73     20.62 o 
  -1  -8   3       67.22       80.91     14.22 o 
   0  -8   3       97.60      116.63     13.24 o 
   1  -8   3      176.44      162.40     12.85 o 
   2  -8   3      145.55      174.36     22.49 o 
   3  -8   3       23.33       19.47     13.94 o 
   4  -8   3       42.64       38.34     14.92 o 
   5  -8   3       73.10       65.34     17.15 o 
   6  -8   3       45.52       55.51     18.81 o 
   7  -8   3       43.38       41.08     19.62 o 
  -6  -7   3        9.44       -3.34     27.67 o 
  -5  -7   3        6.54       23.30     25.92 o 
  -4  -7   3        5.46        4.04     24.22 o 
  -3  -7   3       14.64       19.55     22.69 o 
  -2  -7   3       39.44       47.64     20.43 o 
  -1  -7   3       62.43       48.90     12.65 o 
   0  -7   3        1.75       -2.21      9.86 o 
   1  -7   3      255.51      257.18     36.67 o 
   2  -7   3       40.95       38.65     12.35 o 
   3  -7   3      302.90      315.47     19.76 o 
   4  -7   3       25.79       30.36     14.04 o 
   5  -7   3      106.80      151.20     19.17 o 
   6  -7   3      157.64      168.40     20.85 o 
   7  -7   3      193.97      174.76     23.22 o 
  -6  -6   3        0.93      -19.10     26.30 o 
  -5  -6   3        1.47       12.61     24.71 o 
  -4  -6   3       11.86       52.42     24.60 o 
  -3  -6   3        0.01       40.46     22.13 o 
  -2  -6   3       50.71       35.98     19.22 o 
  -1  -6   3      765.74      662.54     22.21 o 
   0  -6   3       70.72       77.83     11.20 o 
   1  -6   3        2.11       -5.74      6.65 o 
   2  -6   3       56.91       99.95     12.37 o 
   3  -6   3        1.91       -4.62     10.48 o 
   4  -6   3      141.46      185.11     16.73 o 
   5  -6   3      155.72      206.00     19.69 o 
   6  -6   3      187.25      225.88     33.67 o 
   7  -6   3       15.71      -26.74     17.83 o 
  -6  -5   3        6.11       33.50     26.76 o 
  -5  -5   3       15.60       28.77     23.69 o 
  -4  -5   3       34.65       31.45     22.77 o 
  -3  -5   3      283.88      287.08     28.53 o 
  -2  -5   3       43.82       70.95     18.58 o 
  -1  -5   3      111.27      128.20     14.70 o 
   0  -5   3        2.87        6.18      8.38 o 
   1  -5   3      349.11      334.94     16.61 o 
   2  -5   3      436.07      357.97     25.11 o 
   3  -5   3        1.33      -13.84      9.23 o 
   4  -5   3      145.34      147.35     15.38 o 
   5  -5   3       21.30       22.19      9.69 o 
   6  -5   3       54.71       54.43     17.69 o 
   7  -5   3        6.40        2.13     33.15 o 
  -7  -4   3       36.12       20.32     26.07 o 
  -6  -4   3       21.88       56.15     26.76 o 
  -5  -4   3       17.32       41.97     23.35 o 
  -4  -4   3        0.96        2.85     20.97 o 
  -3  -4   3      215.43      204.10     24.42 o 
  -2  -4   3        8.83      -10.13      9.30 o 
  -1  -4   3        1.70       -7.59     12.99 o 
   0  -4   3      350.69      333.73     11.50 o 
   1  -4   3       69.95       69.47      9.29 o 
   2  -4   3      495.25      484.34     18.61 o 
   3  -4   3       17.36       17.79      7.11 o 
   4  -4   3       63.70       57.12      8.59 o 
   5  -4   3      139.16      161.89     12.56 o 
   6  -4   3       28.95       28.36     12.11 o 
   7  -4   3        0.00      -19.20     18.02 o 
   8  -4   3       10.87      -42.15     33.36 o 
  -7  -3   3       25.60       17.89     24.91 o 
  -6  -3   3        1.44       -5.48     23.08 o 
  -5  -3   3       59.64       55.31     24.22 o 
  -4  -3   3        4.65        9.03     19.15 o 
  -3  -3   3      134.74      128.17     10.52 o 
  -2  -3   3       54.67       57.70      9.77 o 
  -1  -3   3     1223.27     1129.09     41.22 o 
   0  -3   3     1154.56      996.83     26.80 o 
   1  -3   3        8.21        8.75      7.42 o 
   2  -3   3     1015.87      928.83     26.17 o 
   3  -3   3       49.48       47.46      7.39 o 
   4  -3   3        7.01       21.11      8.48 o 
   5  -3   3       56.52       56.95     11.10 o 
   6  -3   3       68.42       64.03     12.94 o 
   7  -3   3       51.33       17.66     11.37 o 
  -7  -2   3        6.81       25.33     24.61 o 
  -6  -2   3       22.20       -7.25     22.28 o 
  -5  -2   3       30.29       29.12     21.42 o 
  -4  -2   3      247.99      197.63     12.92 o 
  -3  -2   3        1.20       -2.54      8.52 o 
  -2  -2   3      145.41      182.58     11.31 o 
  -1  -2   3      128.14       75.33     10.05 o 
   0  -2   3      524.38      457.40     14.56 o 
   1  -2   3       33.43       27.70      6.90 o 
   2  -2   3      186.26      220.86     10.10 o 
   3  -2   3      120.27      141.77      9.30 o 
   4  -2   3      189.14      202.25     16.48 o 
   5  -2   3        4.29       -6.82      9.90 o 
   6  -2   3        0.00      -12.33     17.76 o 
   7  -2   3       67.84       68.91     22.98 o 
  -8  -1   3       59.96       58.21     30.07 o 
  -7  -1   3        9.39       22.79     24.77 o 
  -6  -1   3       12.17        6.37     21.42 o 
  -5  -1   3       25.22       37.62     13.82 o 
  -4  -1   3      130.08      105.65     10.94 o 
  -3  -1   3       82.38       75.21      9.63 o 
  -2  -1   3       35.16       42.42      8.59 o 
  -1  -1   3        9.68       -7.61      7.34 o 
   0  -1   3      364.23      290.25     10.54 o 
   1  -1   3       30.34       35.71      5.18 o 
   2  -1   3      304.32      299.44     12.43 o 
   4  -1   3       43.67       41.18     13.26 o 
   5  -1   3      239.49      270.88     25.73 o 
   6  -1   3       39.65       45.82     21.11 o 
   7  -1   3       25.51       25.00     22.93 o 
  -8   0   3        0.03      -36.34     25.48 o 
  -7   0   3       34.32       43.44     25.15 o 
  -6   0   3        1.11        9.80     21.89 o 
  -5   0   3       26.59       42.24     11.78 o 
  -4   0   3      165.11      166.20     12.34 o 
  -3   0   3        2.39       -1.74      8.58 o 
  -2   0   3       68.91       43.71      8.61 o 
  -1   0   3       67.65       73.90     11.01 o 
   0   0   3       73.39       86.67      4.93 o 
   1   0   3       42.20       62.22      6.92 o 
   2   0   3       18.00       28.20      7.94 o 
   3   0   3       74.57       89.63     15.25 o 
   4   0   3       18.42       63.03     16.91 o 
   5   0   3      102.46      126.15     22.41 o 
   6   0   3      151.14      141.27     25.75 o 
   7   0   3       47.00       -9.54     22.23 o 
  -8   1   3       47.91       42.25     28.54 o 
  -7   1   3        0.55       -4.30     24.77 o 
  -6   1   3        0.00       -1.37     12.76 o 
  -5   1   3       10.15        9.33     11.70 o 
  -4   1   3       22.71        5.85      4.33 o 
  -3   1   3        0.01       -2.68     12.15 o 
  -2   1   3      718.26      690.05     29.31 o 
  -1   1   3      336.56      299.69     17.47 o 
   0   1   3       95.01      110.05     11.77 o 
   1   1   3        1.40       -2.00      9.07 o 
   2   1   3       12.42       14.60     11.54 o 
   3   1   3       34.60       71.44     15.18 o 
   4   1   3      186.80      209.87     23.38 o 
   5   1   3        6.81        6.72     19.41 o 
   6   1   3       17.95       54.84     24.14 o 
   7   1   3        0.00        8.90     23.33 o 
  -8   2   3        1.63       24.24     26.02 o 
  -7   2   3       14.04        2.45     23.56 o 
  -6   2   3        8.13       -7.59     13.08 o 
  -5   2   3       68.88       65.20     11.71 o 
  -3   2   3       63.80       70.13      8.87 o 
  -2   2   3      172.25      139.09      8.64 o 
  -1   2   3      357.84      315.14     15.80 o 
   0   2   3       23.69       25.79     10.27 o 
   1   2   3      370.48      330.48     13.21 o 
   2   2   3      531.85      634.24     19.13 o 
   3   2   3        8.71       16.99     14.30 o 
   4   2   3       42.78       14.86     18.29 o 
   5   2   3        0.19        0.84     19.96 o 
   6   2   3       41.30       61.89     24.22 o 
   7   2   3        0.01      -21.34     22.47 o 
  -8   3   3      353.90      363.03     26.20 o 
  -7   3   3       16.82       19.04     23.75 o 
  -6   3   3      443.91      435.22     55.84 o 
  -5   3   3        9.02        2.02     12.30 o 
  -4   3   3      137.58      161.86     16.24 o 
  -3   3   3        9.53        0.12      6.08 o 
  -2   3   3       24.51       27.46      5.04 o 
  -1   3   3       11.38       19.66     10.95 o 
   0   3   3     1125.28     1029.06     28.61 o 
   1   3   3       32.02       32.14      7.54 o 
   2   3   3       63.24       60.71     15.10 o 
   3   3   3      132.45      108.99     18.55 o 
   4   3   3       69.86       95.32     22.11 o 
   5   3   3        5.56       16.88     21.34 o 
   6   3   3        2.37      -12.00     22.78 o 
  -8   4   3      174.69      248.07     35.30 o 
  -7   4   3       20.25       38.55     24.52 o 
  -6   4   3      176.41      180.16     18.37 o 
  -5   4   3        4.43       -1.46      4.22 o 
  -4   4   3      170.28      237.26     20.97 o 
  -3   4   3       77.79       65.26      7.07 o 
  -2   4   3       19.76       30.52      5.73 o 
  -1   4   3      106.94      133.11     20.37 o 
   0   4   3        4.76        4.51      7.39 o 
   1   4   3        0.30       -7.35      6.99 o 
   2   4   3      336.78      288.92     23.03 o 
   3   4   3       10.63      -12.35     14.89 o 
   4   4   3       27.76       17.65     20.71 o 
   5   4   3        1.24        5.08     20.28 o 
   6   4   3       30.99       49.70     25.05 o 
  -8   5   3      247.86      300.96     35.97 o 
  -7   5   3       10.42        0.63     22.23 o 
  -6   5   3       98.24       86.57     13.04 o 
  -5   5   3       35.64       21.23      9.81 o 
  -4   5   3       60.56       65.54      8.80 o 
  -3   5   3        0.85       -4.56      6.27 o 
  -2   5   3     1290.23     1262.79     25.98 o 
  -1   5   3        0.05       -2.60      5.72 o 
   0   5   3       62.17       48.90      9.05 o 
   1   5   3       20.35       10.01      7.35 o 
   2   5   3       10.20       10.69     15.22 o 
   3   5   3       39.89       25.74     18.29 o 
   4   5   3      184.87      202.48     27.86 o 
   5   5   3       69.42       91.10     25.98 o 
   6   5   3       39.12        7.67     23.88 o 
  -8   6   3       29.55        0.28     25.35 o 
  -7   6   3        2.31       -1.88     14.82 o 
  -6   6   3       59.16       49.29     16.70 o 
  -5   6   3      165.48      149.69     20.21 o 
  -4   6   3      145.34      164.12     10.92 o 
  -3   6   3      184.20      199.93     10.50 o 
  -2   6   3      506.14      482.15     17.28 o 
  -1   6   3       66.75       75.03      8.19 o 
   0   6   3      219.11      212.57     19.77 o 
   1   6   3       47.48       47.81     12.72 o 
   2   6   3      272.89      272.39     25.75 o 
   3   6   3        3.79        3.40     19.06 o 
   4   6   3       17.19       43.10     23.62 o 
   5   6   3       17.05       -9.03     23.20 o 
  -7   7   3       32.74       23.78     42.41 o 
  -6   7   3        0.91       -5.41      8.31 o 
  -5   7   3        0.03       -4.57      9.05 o 
  -4   7   3       96.75      115.88     15.44 o 
  -3   7   3       17.44       19.86      8.20 o 
  -2   7   3      655.64      579.63     31.97 o 
  -1   7   3       16.38        3.94      7.89 o 
   0   7   3      128.98      131.88     12.50 o 
   1   7   3       17.75       19.37     17.60 o 
   2   7   3        0.86      -12.15     17.40 o 
   3   7   3        7.65       26.92     21.00 o 
   4   7   3        0.74        4.46     23.71 o 
   5   7   3        4.01      -25.03     22.23 o 
  -7   8   3        9.55        3.94     13.48 o 
  -6   8   3      169.32      168.79     27.25 o 
  -5   8   3        1.85       -8.18      7.65 o 
  -4   8   3      161.24      205.08     18.75 o 
  -3   8   3      140.85      128.76     22.46 o 
  -2   8   3       10.54       15.98      8.64 o 
  -1   8   3        0.00      -10.08      8.27 o 
   0   8   3      130.11      136.47     22.03 o 
   1   8   3        0.59      -15.09     18.14 o 
   2   8   3       96.42       98.27     23.31 o 
   3   8   3        0.00        2.28     21.51 o 
   4   8   3       11.49       -5.24     23.67 o 
  -5   9   3      182.79      272.92     28.34 o 
  -3   9   3      209.16      103.59     12.20 o 
  -2   9   3      607.20      565.08     18.88 o 
  -1   9   3       26.37       22.37     19.77 o 
   0   9   3       12.70       34.59     14.17 o 
   1   9   3       55.34       38.81     22.26 o 
   2   9   3       12.97        3.56     20.45 o 
   3   9   3        8.87       14.52     24.62 o 
   4   9   3       17.18       13.41     26.06 o 
  -6  10   3     1498.58     1278.07     58.93 o 
  -5  10   3      342.44      334.44     34.59 o 
  -4  10   3      502.70      379.05     24.08 o 
  -3  10   3       56.73       33.64     12.04 o 
  -2  10   3        0.40       -5.32     11.95 o 
  -1  10   3      105.93      122.06     15.74 o 
   0  10   3      100.78       76.33     15.60 o 
   1  10   3       47.07       19.05     22.74 o 
   2  10   3       15.18        0.42     22.33 o 
   3  10   3        1.24       23.63     26.58 o 
  -5  11   3       53.59       34.18     18.81 o 
  -4  11   3       90.06       82.63     18.76 o 
  -3  11   3       13.26       -0.09     12.36 o 
  -2  11   3      282.12      283.99     18.84 o 
  -1  11   3       99.59      102.99     24.26 o 
   0  11   3      245.35      233.73     28.41 o 
   1  11   3        2.34       -3.45     33.87 o 
   2  11   3        4.61        0.64     24.60 o 
  -5  12   3       21.68       33.80     19.05 o 
  -4  12   3       69.10       45.00     19.76 o 
  -3  12   3       56.20       69.21     20.18 o 
  -2  12   3       14.24       34.08     14.47 o 
  -1  12   3       38.84       24.36     21.72 o 
   0  12   3       19.65       26.54     16.60 o 
   1  12   3        3.43      -29.22     19.48 o 
  -4  13   3      454.86      459.74     30.52 o 
  -3  13   3      153.94      191.05     25.49 o 
  -2  13   3      109.36      154.03     24.42 o 
  -1  13   3        0.09      -14.43     14.91 o 
   0  13   3       59.86       60.30     18.12 o 
   0 -13   4        0.02       -4.05     23.13 o 
   1 -13   4       31.36       75.47     24.33 o 
   2 -13   4       37.38       13.50     22.41 o 
   3 -13   4      427.81      373.66     33.22 o 
   4 -13   4       14.01      -18.38     62.92 o 
  -2 -12   4       15.19       12.66     24.14 o 
  -1 -12   4      155.19      187.26     28.09 o 
   0 -12   4       35.46        9.05     21.94 o 
   1 -12   4        0.01      -21.18     19.54 o 
   2 -12   4        0.01      -29.43     19.62 o 
   3 -12   4     1659.41     1498.90     47.29 o 
   4 -12   4        2.45      -26.10     17.40 o 
   5 -12   4     1305.70     1181.07     42.01 o 
  -3 -11   4       63.91       73.24     21.05 o 
  -2 -11   4        0.40      -24.01     16.00 o 
  -1 -11   4       55.85       82.07     21.49 o 
   0 -11   4        3.83       14.25     20.21 o 
   1 -11   4      848.62      686.94     37.62 o 
   2 -11   4        7.72      -16.46     19.26 o 
   3 -11   4      918.38      830.65     32.71 o 
   4 -11   4      107.24      116.20     19.90 o 
   5 -11   4       19.51      -17.22     17.92 o 
   6 -11   4       55.72       53.74     34.95 o 
  -4 -10   4        0.04       -7.50     26.05 o 
  -3 -10   4       62.13       64.48     19.37 o 
  -2 -10   4        1.67       -2.18     15.14 o 
  -1 -10   4       44.17        6.98     14.34 o 
   0 -10   4       27.68       40.33     20.37 o 
   1 -10   4     1858.18     1698.19     62.83 o 
   2 -10   4        1.78       21.27     17.30 o 
   3 -10   4      671.17      656.29     29.08 o 
   4 -10   4       58.58       58.97     18.11 o 
   5 -10   4       66.02       65.73     18.76 o 
   6 -10   4       24.63       20.62     18.51 o 
  -4  -9   4       17.35      -22.75     24.38 o 
  -3  -9   4       28.94       21.57     25.19 o 
  -2  -9   4        8.24       -8.34     24.85 o 
  -1  -9   4     1601.82     1487.30     41.07 o 
   0  -9   4        6.05       22.56     12.97 o 
   1  -9   4     1512.49     1389.81     53.26 o 
   2  -9   4        1.91        6.02     14.61 o 
   3  -9   4       71.53       56.92     16.44 o 
   4  -9   4       54.94       68.65     17.06 o 
   5  -9   4        0.97        7.32     16.39 o 
   6  -9   4        1.84        0.87     20.91 o 
   7  -9   4      168.40      132.15     23.85 o 
  -5  -8   4       17.53       54.26     29.78 o 
  -4  -8   4        0.90        2.17     24.89 o 
  -3  -8   4      129.72      107.49     27.47 o 
  -2  -8   4        3.30       23.29     15.26 o 
  -1  -8   4      959.09      895.22     28.85 o 
   0  -8   4       96.77      103.10     13.38 o 
   1  -8   4       10.13        4.01      9.26 o 
   2  -8   4        0.42        1.22     20.31 o 
   3  -8   4       11.83       -3.15     13.39 o 
   4  -8   4        2.09       -3.40     14.05 o 
   5  -8   4      212.43      215.07     21.12 o 
   6  -8   4       18.62       -5.06     24.98 o 
   7  -8   4      158.37      215.80     27.63 o 
  -5  -7   4       40.23       61.43     28.31 o 
  -4  -7   4        3.90       11.12     24.08 o 
  -3  -7   4      579.08      576.64     38.02 o 
  -2  -7   4       10.69       10.36     19.59 o 
  -1  -7   4      199.72      230.49     16.18 o 
   0  -7   4       14.49       10.57     10.05 o 
   1  -7   4        2.86      -15.46     11.78 o 
   2  -7   4       55.37       53.07     13.52 o 
   3  -7   4       20.40       29.89     12.55 o 
   4  -7   4       13.48        8.98     20.29 o 
   5  -7   4      725.49      623.71     28.03 o 
   6  -7   4        0.83        3.84     16.83 o 
   7  -7   4       93.65       79.37     21.74 o 
  -6  -6   4        4.55       33.77     28.71 o 
  -4  -6   4        3.25       -0.97     23.18 o 
  -3  -6   4      308.40      376.24     32.06 o 
  -2  -6   4        0.04        8.72     18.38 o 
  -1  -6   4       51.67       42.15     11.02 o 
   0  -6   4      307.57      254.51     13.57 o 
   1  -6   4      280.83      246.44     15.83 o 
   2  -6   4      257.01      256.85     25.26 o 
   3  -6   4      170.02      195.79     16.08 o 
   4  -6   4        6.57       -4.39     12.69 o 
   5  -6   4       34.08       44.59     15.97 o 
   6  -6   4        0.75      -17.28     19.87 o 
   7  -6   4      120.09      136.30     22.80 o 
  -6  -5   4        0.43        1.64     25.99 o 
  -4  -5   4        0.66      -10.03     22.22 o 
  -3  -5   4       40.25       43.92     11.67 o 
  -2  -5   4       21.11       13.02     11.00 o 
  -1  -5   4      493.52      424.17     16.91 o 
   0  -5   4       10.63        6.39      8.22 o 
   1  -5   4      115.32      100.97     12.01 o 
   2  -5   4      102.87       95.54     11.73 o 
   3  -5   4      573.80      499.88     28.21 o 
   4  -5   4       55.78       89.23     11.87 o 
   5  -5   4       17.30        8.76     17.78 o 
   6  -5   4       50.82       42.22     18.02 o 
   7  -5   4        0.03       -9.80     19.07 o 
  -7  -4   4       95.36      139.15     31.71 o 
  -6  -4   4       91.46      111.57     28.53 o 
  -5  -4   4       40.81       40.50     24.31 o 
  -4  -4   4      211.57      171.48     27.07 o 
  -3  -4   4      710.38      667.56     28.93 o 
  -2  -4   4        7.15        9.02     10.30 o 
  -1  -4   4       11.77       10.63     10.90 o 
   0  -4   4      102.58      114.38      8.28 o 
   1  -4   4      332.71      284.41     14.87 o 
   2  -4   4        8.42        6.07      8.82 o 
   3  -4   4        0.09       -4.99     10.10 o 
   4  -4   4       89.35      111.67      9.83 o 
   5  -4   4      137.60      169.66     12.79 o 
   6  -4   4      113.73      128.84     20.81 o 
   7  -4   4       24.72       42.75     23.89 o 
  -7  -3   4        0.22       41.16     26.85 o 
  -6  -3   4        7.93      -13.82     21.57 o 
  -5  -3   4        2.79        4.61     21.23 o 
  -4  -3   4       39.51       21.76     10.15 o 
  -3  -3   4      360.51      348.48     15.81 o 
  -2  -3   4       86.22       72.09     25.85 o 
  -1  -3   4        0.09       -7.54      7.68 o 
   0  -3   4      130.54      125.02     12.56 o 
   1  -3   4     1341.38     1152.18     30.14 o 
   2  -3   4        7.20       13.27      9.16 o 
   3  -3   4        8.84       11.98      6.42 o 
   4  -3   4       15.69       14.97      8.72 o 
   5  -3   4       60.43       72.58     11.55 o 
   6  -3   4        0.08      -17.30     11.53 o 
   7  -3   4        1.78      -14.22     28.87 o 
  -7  -2   4        4.66        2.55     25.65 o 
  -6  -2   4       35.23       47.00     24.82 o 
  -5  -2   4       30.61       23.09     21.18 o 
  -4  -2   4      173.40      187.69     14.07 o 
  -3  -2   4      250.78      208.61     13.04 o 
  -2  -2   4      347.24      312.36     13.98 o 
  -1  -2   4       18.84       26.90      6.73 o 
   0  -2   4      926.54      904.56     23.37 o 
   1  -2   4      928.21      800.59     22.54 o 
   2  -2   4      288.59      263.88     10.60 o 
   3  -2   4      284.01      263.61     11.95 o 
   4  -2   4       29.14       36.15      9.33 o 
   5  -2   4       24.84       36.78     16.82 o 
   6  -2   4      101.71       31.96     24.87 o 
   7  -2   4        2.72       28.93     19.17 o 
  -8  -1   4      341.69      282.61     39.53 o 
  -7  -1   4       58.45       51.70     27.61 o 
  -6  -1   4      173.13      166.34     28.58 o 
  -5  -1   4       62.23       58.63     11.84 o 
  -4  -1   4       25.63       35.28     10.43 o 
  -3  -1   4        6.63       -2.95      8.96 o 
  -2  -1   4      124.21      129.83     11.03 o 
  -1  -1   4        0.38        7.83      9.74 o 
   0  -1   4       13.94       24.58      5.79 o 
   1  -1   4      566.22      440.67     14.26 o 
   2  -1   4        8.02        1.86      7.04 o 
   3  -1   4       70.93       66.10     14.96 o 
   4  -1   4       13.16       30.43     11.06 o 
   5  -1   4       83.65       79.93     19.80 o 
   6  -1   4       30.30       32.31     21.39 o 
   7  -1   4      173.26      153.21     27.03 o 
  -8   0   4       24.16       14.48     28.70 o 
  -7   0   4        2.26      -26.92     24.04 o 
  -6   0   4        3.50      -18.67     12.44 o 
  -5   0   4       41.95       46.03     12.26 o 
  -4   0   4      188.58      178.32     14.11 o 
  -3   0   4       61.10       60.80      9.51 o 
  -2   0   4      295.60      232.38     18.64 o 
  -1   0   4        1.61        2.60      5.01 o 
   0   0   4       22.07       13.50      4.85 o 
   1   0   4      624.66      608.73     17.51 o 
   2   0   4      108.34      131.91     10.22 o 
   3   0   4      109.26      123.03     15.73 o 
   4   0   4       22.57        1.98     15.96 o 
   5   0   4      141.16      128.16     23.00 o 
   6   0   4       12.80        7.47     21.23 o 
   7   0   4       16.16       34.56     24.02 o 
  -8   1   4        2.72       11.08     26.43 o 
  -7   1   4       13.11       29.63     25.36 o 
  -6   1   4      139.82      138.16     16.53 o 
  -5   1   4       50.51       60.87     25.79 o 
  -4   1   4       43.87       53.90     11.35 o 
  -3   1   4      239.47      236.52     20.54 o 
  -2   1   4      174.03      164.70     16.02 o 
  -1   1   4      155.97      139.14     15.05 o 
   0   1   4      212.35      195.79     18.19 o 
   1   1   4      766.85      580.78     29.05 o 
   2   1   4      213.29      364.20     20.83 o 
   3   1   4       39.97       31.90     13.46 o 
   4   1   4       28.61       32.26     18.29 o 
   5   1   4       18.95       17.21     19.48 o 
   6   1   4       51.25       40.95     23.19 o 
   7   1   4        1.64      -16.90     22.83 o 
  -8   2   4        3.03        2.55     25.49 o 
  -7   2   4       18.89        5.91     35.62 o 
  -6   2   4        0.49        7.42     19.19 o 
  -5   2   4       18.98       21.50     12.29 o 
  -4   2   4      107.03      109.54     16.56 o 
  -3   2   4      168.33      173.43     17.51 o 
  -2   2   4     1102.56      923.87     36.67 o 
  -1   2   4      665.84      561.35     26.13 o 
   0   2   4       22.36       32.15     12.09 o 
   2   2   4       18.78       24.50      8.56 o 
   3   2   4      665.76      589.04     19.50 o 
   4   2   4        0.02       15.87     18.78 o 
   5   2   4        4.38      -24.92     19.56 o 
   6   2   4       10.02       -3.03     22.40 o 
   7   2   4        1.84      -21.32     23.59 o 
  -8   3   4      129.26      117.85     31.48 o 
  -7   3   4       20.20       -0.68      9.48 o 
  -6   3   4      876.22      988.63     45.94 o 
  -5   3   4        9.39       19.04     11.78 o 
  -4   3   4     1714.98     1583.52     32.08 o 
  -3   3   4      208.34      172.75     19.17 o 
  -2   3   4     1158.82     1022.22     20.39 o 
  -1   3   4      672.36      501.34     25.57 o 
   0   3   4        6.56        8.40     11.86 o 
   1   3   4      112.52      121.70      9.94 o 
   2   3   4      364.70      331.35     14.29 o 
   3   3   4       19.90       -5.66     14.73 o 
   4   3   4        3.42        8.65     19.15 o 
   5   3   4        3.69        8.26     21.55 o 
   6   3   4        6.19        0.29     22.09 o 
  -8   4   4      279.53      288.51     35.40 o 
  -7   4   4        8.25       14.99     15.67 o 
  -6   4   4      683.70      641.37     26.37 o 
  -5   4   4       32.87       30.46      9.80 o 
  -4   4   4     1062.92     1051.92     23.59 o 
  -3   4   4      141.28      140.00      7.66 o 
  -2   4   4        4.81       12.72      9.72 o 
  -1   4   4      177.77      178.23     10.60 o 
   0   4   4       39.72       56.50      9.23 o 
   1   4   4        4.55       10.09      7.83 o 
   2   4   4       53.04       71.77     17.16 o 
   3   4   4       45.48       25.26     16.87 o 
   4   4   4       15.62       16.49     21.83 o 
   5   4   4        1.82       18.34     22.12 o 
   6   4   4        6.75      -19.21     22.41 o 
  -7   5   4       28.67       16.43     16.27 o 
  -6   5   4      283.08      274.37     15.52 o 
  -5   5   4      143.63      147.76     14.03 o 
  -4   5   4       95.59      137.02      9.68 o 
  -3   5   4       30.20       27.76      7.42 o 
  -2   5   4      191.24      183.08     15.11 o 
  -1   5   4      251.78      229.03     14.84 o 
   0   5   4      549.37      487.72     18.37 o 
   1   5   4       42.29       56.58     10.20 o 
   2   5   4       36.08       43.14     17.23 o 
   3   5   4       52.05       65.34     19.46 o 
   4   5   4       23.22       20.61     22.17 o 
   5   5   4        0.33       20.65     22.73 o 
   6   5   4        0.04       10.68     24.09 o 
  -7   6   4        5.93       -5.53     15.77 o 
  -6   6   4       27.48       22.18     11.05 o 
  -5   6   4       10.28        9.12     11.03 o 
  -4   6   4       49.30       54.21      8.70 o 
  -3   6   4       81.90       71.49      8.10 o 
  -2   6   4        1.31       -2.39      7.13 o 
  -1   6   4      127.49      133.78     10.66 o 
   0   6   4       74.71       66.82     10.50 o 
   1   6   4        0.38       -3.16      8.57 o 
   2   6   4      215.40      189.70     23.90 o 
   3   6   4       85.85      139.74     23.49 o 
   4   6   4      188.49      231.69     30.57 o 
   5   6   4        0.04        9.30     24.48 o 
  -6   7   4       15.16       14.71     10.91 o 
  -5   7   4        3.02        9.41      9.61 o 
  -4   7   4       39.83       58.68     10.63 o 
  -3   7   4        0.01       -1.00      8.66 o 
  -2   7   4      347.81      340.90     15.87 o 
  -1   7   4        5.65        2.49      5.83 o 
   0   7   4       40.82       40.36     10.63 o 
   1   7   4       68.86       58.55     10.99 o 
   2   7   4       59.12       52.47     21.14 o 
   3   7   4        5.79       27.35     20.56 o 
   4   7   4       44.52       49.31     24.74 o 
   5   7   4        1.71       -1.14     25.02 o 
  -6   8   4      213.55      237.18     15.42 o 
  -5   8   4       25.95       17.72     11.04 o 
  -4   8   4      438.76      385.21     15.56 o 
  -3   8   4       47.06       62.05     14.72 o 
  -2   8   4     1220.95     1118.07     44.54 o 
  -1   8   4      345.71      322.26     14.61 o 
   0   8   4      592.80      541.41     22.28 o 
   1   8   4      101.57      121.41     23.26 o 
   2   8   4       26.54       27.58     21.57 o 
   3   8   4       11.31       25.97     22.63 o 
   4   8   4       23.63       25.54     25.54 o 
  -5   9   4      591.79      509.08     18.98 o 
  -4   9   4     2329.85     2159.01     44.50 o 
  -3   9   4      487.60      422.02     20.17 o 
  -2   9   4     2053.08     1885.99     50.00 o 
  -1   9   4       58.40       96.31     13.15 o 
   0   9   4     1203.44     1091.28     50.29 o 
   1   9   4        5.89       -5.62     20.16 o 
   2   9   4       97.72       66.09     24.27 o 
   3   9   4       22.83       21.92     24.17 o 
   4   9   4        1.56      -20.92     24.88 o 
  -5  10   4      363.71      324.83     24.73 o 
  -4  10   4     2123.48     1894.27     49.62 o 
  -3  10   4      544.00      447.62     24.12 o 
  -2  10   4     1399.18     1337.24     31.67 o 
  -1  10   4      109.34      112.55     15.48 o 
   0  10   4      149.71      198.88     18.73 o 
   1  10   4        6.85      -12.68     21.42 o 
   2  10   4       12.46       44.09     24.11 o 
   3  10   4       15.87       18.17     26.04 o 
  -4  11   4      224.56      222.41     21.78 o 
  -3  11   4        0.02       13.57      6.56 o 
  -2  11   4      127.36      139.47     26.18 o 
  -1  11   4        5.39       32.52     14.65 o 
   0  11   4       78.51       80.95     16.93 o 
   1  11   4       39.33       75.18     25.87 o 
   2  11   4       86.38       88.74     27.94 o 
  -3  12   4       71.47       85.04     18.60 o 
  -2  12   4      119.61      136.07     17.16 o 
  -1  12   4        8.70       -9.51     14.22 o 
   0  12   4       57.41       56.64     23.09 o 
   1  12   4        0.48        1.24     18.11 o 
  -3  13   4       22.93       37.97     19.46 o 
  -2  13   4      148.56      207.18     25.37 o 
  -1  13   4       81.14       81.04     17.40 o 
   0 -13   5        2.45      -11.13     22.28 o 
   1 -13   5       82.25       86.72     25.95 o 
   2 -13   5        8.73       16.48     22.24 o 
   3 -13   5       20.62       15.04     23.15 o 
   4 -13   5        1.74      -26.93     19.72 o 
  -2 -12   5        0.17        7.68     23.93 o 
  -1 -12   5       12.87       41.94     23.07 o 
   0 -12   5       34.89       37.92     23.68 o 
   1 -12   5       54.96       91.96     24.14 o 
   2 -12   5      142.29      100.01     24.76 o 
   3 -12   5      624.95      520.15     29.04 o 
   4 -12   5       44.98       21.52     30.15 o 
   5 -12   5       27.57       12.91     19.39 o 
  -3 -11   5        0.13      -18.61     17.85 o 
  -2 -11   5       10.59       20.76     23.97 o 
  -1 -11   5       25.45        6.77     21.08 o 
   0 -11   5       26.28       13.21     21.53 o 
   1 -11   5     1014.93      986.62     46.37 o 
   2 -11   5        9.51       18.23     20.23 o 
   3 -11   5      330.59      345.04     25.72 o 
   4 -11   5        6.60        9.02     19.51 o 
   5 -11   5        0.40       16.02     18.82 o 
  -4 -10   5       22.82       11.78     31.61 o 
  -3 -10   5      279.94      254.49     23.44 o 
  -2 -10   5       12.31       20.23     16.07 o 
  -1 -10   5      109.04      116.73     17.18 o 
   0 -10   5       77.67       48.34     21.55 o 
   1 -10   5     1270.47     1246.52     51.77 o 
   2 -10   5        0.18       13.73     16.22 o 
   3 -10   5       83.10      156.42     39.16 o 
   4 -10   5        9.85       -5.18     16.53 o 
   5 -10   5       16.83       14.35     30.87 o 
   6 -10   5       51.01       51.14     20.65 o 
  -4  -9   5        1.44       36.59     28.47 o 
  -3  -9   5      132.96      125.19     19.71 o 
  -2  -9   5      161.40      173.49     19.35 o 
  -1  -9   5     2433.26     2288.41    100.40 o 
   0  -9   5      109.46      103.86     14.63 o 
   1  -9   5      366.27      314.15     27.97 o 
   2  -9   5        0.02      -12.28     22.80 o 
   3  -9   5      145.71      142.07     29.84 o 
   4  -9   5       24.16       52.87     16.87 o 
   5  -9   5      307.31      288.65     39.16 o 
   6  -9   5       43.12       48.87     20.40 o 
  -5  -8   5       19.03       -2.67     28.19 o 
  -4  -8   5      150.81      125.86     30.70 o 
  -3  -8   5     1074.60      997.22     50.31 o 
  -2  -8   5      160.66      159.33     18.41 o 
  -1  -8   5     1916.20     1852.70     57.42 o 
   0  -8   5        0.10      -16.79     11.39 o 
   1  -8   5       75.48      108.52     16.71 o 
   2  -8   5        4.24        3.52     13.57 o 
   3  -8   5        3.54       -9.72     13.19 o 
   4  -8   5       35.18       34.30     15.95 o 
   5  -8   5      421.48      392.15     40.44 o 
   6  -8   5        4.04       14.58     19.30 o 
   7  -8   5      103.82       88.96     22.83 o 
  -5  -7   5       39.94       75.59     30.34 o 
  -4  -7   5       62.24       58.86     27.83 o 
  -3  -7   5     3011.91     3127.44    110.04 o 
  -2  -7   5       56.09       59.96     15.05 o 
  -1  -7   5      959.10     1003.46     30.21 o 
   0  -7   5        1.20       -3.09      9.99 o 
   1  -7   5        8.30       -2.10     12.58 o 
   2  -7   5       92.32      116.00     15.15 o 
   3  -7   5      392.59      337.62     20.39 o 
   4  -7   5      119.52      126.84     17.38 o 
   5  -7   5      541.42      517.16     29.35 o 
   6  -7   5        7.90        6.19     21.67 o 
   7  -7   5        7.48       14.06     20.18 o 
  -6  -6   5      179.67      122.28     31.30 o 
  -5  -6   5     1075.14     1040.70     54.54 o 
  -4  -6   5       99.24       83.98     27.34 o 
  -3  -6   5      482.36      539.69     22.83 o 
  -2  -6   5        1.56      -13.16     12.24 o 
  -1  -6   5       43.48       37.42     14.66 o 
   0  -6   5       10.66        4.83      8.80 o 
   1  -6   5       61.61       63.27     12.41 o 
   2  -6   5      200.97      210.78     15.78 o 
   3  -6   5     1338.91     1181.41     35.55 o 
   4  -6   5       94.55       93.45     15.55 o 
   5  -6   5       58.84       83.41     22.38 o 
   6  -6   5        0.93      -33.35     23.02 o 
   7  -6   5        0.31      -10.18     19.30 o 
  -6  -5   5       36.18        0.03     25.57 o 
  -5  -5   5     1924.41     1857.27     76.51 o 
  -4  -5   5       10.77       16.44     23.27 o 
  -3  -5   5      455.55      498.02     21.81 o 
  -2  -5   5       30.08       25.18     12.07 o 
  -1  -5   5       25.81       33.62     10.70 o 
   0  -5   5      514.39      511.90     15.18 o 
   1  -5   5     3901.86     3611.71     81.88 o 
   2  -5   5      427.77      343.80     17.95 o 
   3  -5   5     2626.75     2331.00     57.75 o 
   4  -5   5       71.35       58.88     17.87 o 
   5  -5   5        0.28        9.22     14.91 o 
   6  -5   5        0.79      -16.16     16.74 o 
   7  -5   5       92.42       72.72     21.88 o 
  -7  -4   5      445.89      441.61     40.36 o 
  -6  -4   5       38.57       34.03     25.79 o 
  -5  -4   5      110.11      158.25     28.07 o 
  -4  -4   5       85.59       92.29     12.38 o 
  -3  -4   5       29.64       22.65     11.32 o 
  -2  -4   5      357.54      344.72     16.80 o 
  -1  -4   5      156.43      171.23     12.17 o 
   0  -4   5       11.44        3.26     10.29 o 
   1  -4   5     1307.90     1132.06     30.81 o 
   2  -4   5        3.69        1.39      9.71 o 
   3  -4   5       91.89       88.32     12.99 o 
   4  -4   5        3.42       -0.99      8.06 o 
   5  -4   5        5.95        1.76     14.10 o 
   6  -4   5        9.37      -11.44     16.65 o 
   7  -4   5      370.83      389.56     29.69 o 
  -7  -3   5      823.72      660.05     45.85 o 
  -6  -3   5       68.85       43.96     25.36 o 
  -5  -3   5      189.47      173.79     27.60 o 
  -4  -3   5      146.06      147.93     13.83 o 
  -3  -3   5        6.50        7.26     14.75 o 
  -2  -3   5       81.11       86.12     17.06 o 
  -1  -3   5     3876.61     3651.67     78.36 o 
   0  -3   5      719.64      615.21     19.45 o 
   1  -3   5     1230.93     1088.02     29.36 o 
   2  -3   5      125.22      124.49     14.69 o 
   3  -3   5      659.61      586.79     18.70 o 
   4  -3   5        0.25       -4.54     10.58 o 
   5  -3   5       55.67       52.76     11.75 o 
   6  -3   5        2.22      -10.57     11.79 o 
   7  -3   5       73.09       87.55     35.32 o 
  -7  -2   5        2.98       12.95     27.48 o 
  -6  -2   5      374.98      320.38     35.34 o 
  -5  -2   5       92.33      103.91     13.51 o 
  -4  -2   5      633.08      634.86     23.49 o 
  -3  -2   5      651.11      679.99     22.43 o 
  -2  -2   5     1712.15     1623.47     40.85 o 
  -1  -2   5     4506.35     3934.46     84.00 o 
   0  -2   5      199.98      187.41     25.33 o 
   1  -2   5        6.92       -1.94      7.47 o 
   2  -2   5       59.75       66.57      7.43 o 
   3  -2   5      208.79      207.83     17.23 o 
   4  -2   5      107.53      122.60     11.52 o 
   5  -2   5      602.53      517.12     19.62 o 
   6  -2   5        8.96       14.40      8.78 o 
   7  -2   5       73.84        4.22     32.33 o 
  -8  -1   5      287.57      232.82     38.65 o 
  -7  -1   5      107.18       94.50     30.06 o 
  -6  -1   5     1047.74      952.51     49.89 o 
  -5  -1   5      116.77      114.21     14.03 o 
  -4  -1   5      566.03      580.73     21.92 o 
  -3  -1   5      556.76      492.02     28.65 o 
  -2  -1   5        1.24       21.92      9.76 o 
  -1  -1   5        4.32       -2.56     13.58 o 
   0  -1   5       12.53       28.05      9.94 o 
   1  -1   5      691.71      560.91     18.14 o 
   2  -1   5      190.48      200.27     13.83 o 
   3  -1   5      891.16      394.04     19.59 o 
   4  -1   5        7.62       10.58      9.88 o 
   5  -1   5      112.63      124.45     21.06 o 
   6  -1   5        0.17        8.10     20.29 o 
   7  -1   5       31.39       44.60     23.91 o 
  -8   0   5      121.13       59.74     31.20 o 
  -7   0   5       74.18       56.53     28.31 o 
  -6   0   5       93.68       79.97     26.46 o 
  -5   0   5      352.66      393.46     19.67 o 
  -4   0   5       20.41       13.20      7.72 o 
  -3   0   5      604.74      589.09     20.79 o 
  -2   0   5     1030.43      889.41     36.14 o 
  -1   0   5     1560.44     1145.58     34.79 o 
   0   0   5      593.22      493.21     13.40 o 
   1   0   5       81.52       91.07      7.38 o 
   2   0   5       67.28       95.09     10.17 o 
   3   0   5        2.83        1.32      9.40 o 
   4   0   5       95.94      108.77     20.10 o 
   5   0   5       52.30       45.36     20.09 o 
   6   0   5        6.46        6.67     21.40 o 
   7   0   5        7.41        6.77     23.71 o 
  -8   1   5        3.57      -22.37     25.96 o 
  -7   1   5       35.83       -4.94     24.69 o 
  -6   1   5       54.31       50.86     15.20 o 
  -5   1   5      159.75      182.45     25.46 o 
  -4   1   5      376.70      319.79     17.31 o 
  -3   1   5        2.99        3.95     13.71 o 
  -2   1   5      253.41      239.07     20.22 o 
  -1   1   5       90.37       74.06     14.92 o 
   0   1   5      278.18      220.86     15.31 o 
   1   1   5      658.97      579.27     19.04 o 
   2   1   5       21.60      108.21     11.09 o 
   3   1   5      183.93      181.69     13.59 o 
   4   1   5       71.75       61.54     19.97 o 
   5   1   5        0.71        3.03     20.26 o 
   6   1   5       50.33       55.45     23.63 o 
   7   1   5       18.24        9.46     24.26 o 
  -7   2   5       36.29        6.30     15.10 o 
  -6   2   5       11.62       -5.67     16.89 o 
  -5   2   5        1.44       -7.27     15.20 o 
  -4   2   5        0.74       -0.93     13.96 o 
  -3   2   5      347.70      249.70     22.61 o 
  -2   2   5     1315.38     1437.97     54.10 o 
  -1   2   5      630.87      557.81     27.26 o 
   0   2   5     2001.79     1844.06     62.66 o 
   1   2   5       16.17       26.25      9.08 o 
   2   2   5      166.88      199.16     13.47 o 
   3   2   5        0.19        7.07      9.54 o 
   4   2   5       56.63       49.70     19.35 o 
   5   2   5      214.03      262.05     29.20 o 
   6   2   5       12.87       -1.66     22.25 o 
  -7   3   5       69.64       67.53     23.08 o 
  -6   3   5      322.42      287.56     27.69 o 
  -5   3   5        0.44       -5.05     10.98 o 
  -4   3   5     2034.14     1862.14     47.07 o 
  -3   3   5        0.91       -6.20      4.98 o 
  -2   3   5     4173.91     4207.73    134.41 o 
  -1   3   5      436.62      510.57     28.18 o 
   0   3   5     4254.29     4329.81    136.58 o 
   1   3   5     1991.94     1688.38     41.63 o 
   2   3   5       35.05       46.94      9.72 o 
   3   3   5        5.16       -1.11     15.39 o 
   4   3   5      100.77      108.64     22.69 o 
   5   3   5        9.25       -1.67     21.27 o 
   6   3   5        3.22      -18.00     21.92 o 
  -7   4   5      110.79      128.89     31.46 o 
  -6   4   5      293.44      282.94     19.86 o 
  -5   4   5       22.21       18.83     11.76 o 
  -4   4   5     1674.66     1631.33     32.72 o 
  -3   4   5      503.73      406.63     11.56 o 
  -2   4   5     1915.87     1853.12     41.85 o 
  -1   4   5      210.18      164.58     17.46 o 
   0   4   5       78.48      115.82     22.79 o 
   1   4   5      107.61      120.01     11.21 o 
   2   4   5       15.45       46.04      9.94 o 
   3   4   5       18.53        8.09     16.90 o 
   4   4   5       48.85       30.41     20.80 o 
   5   4   5       22.97       14.28     22.98 o 
   6   4   5        0.29        3.75     23.18 o 
  -7   5   5        0.34      -13.21     23.00 o 
  -6   5   5      127.88      157.81     23.88 o 
  -5   5   5        4.82        7.24     10.15 o 
  -4   5   5      238.91      271.86     11.96 o 
  -3   5   5      287.49      244.28      9.84 o 
  -2   5   5      607.40      702.97     19.83 o 
  -1   5   5      889.85      806.64     35.58 o 
   0   5   5      110.74      105.46     11.17 o 
   1   5   5      186.57      183.18     12.58 o 
   2   5   5      203.73      186.48     13.30 o 
   3   5   5       79.78       85.59     21.44 o 
   4   5   5        0.77      -12.13     19.43 o 
   5   5   5       81.58      121.74     26.94 o 
  -7   6   5        9.24       23.23     23.22 o 
  -6   6   5        0.32       -8.07     11.72 o 
  -5   6   5       73.94       85.11     13.92 o 
  -4   6   5        0.04       -4.39      7.21 o 
  -3   6   5      176.54      160.44     10.59 o 
  -2   6   5       11.24       22.43      7.52 o 
  -1   6   5        8.05        6.05      8.37 o 
   0   6   5        0.61       -1.15      9.51 o 
   1   6   5       40.21       40.20     10.18 o 
   2   6   5       54.48       83.76     20.99 o 
   3   6   5       20.30       32.39     19.91 o 
   4   6   5       23.97       11.14     22.04 o 
   5   6   5      113.99      111.90     28.83 o 
  -7   7   5       47.20       55.32     26.91 o 
  -6   7   5       11.90      -25.20     22.95 o 
  -5   7   5        9.02       10.17      9.52 o 
  -4   7   5      185.21      207.41     12.10 o 
  -3   7   5      139.63      130.15     12.66 o 
  -2   7   5       10.42        7.99      9.34 o 
  -1   7   5        2.42        3.55      8.24 o 
   0   7   5      349.72      322.31     18.12 o 
   1   7   5       91.25       80.29     11.94 o 
   2   7   5      248.15      265.90     28.48 o 
   3   7   5       24.95        3.37     19.86 o 
   4   7   5      145.60      155.25     29.10 o 
  -7   8   5        9.98       -0.91     26.31 o 
  -6   8   5        8.00       -4.27     23.26 o 
  -5   8   5       35.52       19.04     11.68 o 
  -4   8   5        2.35       20.66      9.53 o 
  -3   8   5       83.36       81.92     11.35 o 
  -2   8   5      263.56      258.39     15.73 o 
  -1   8   5      372.59      316.56     19.18 o 
   0   8   5     1774.02     1701.91     45.63 o 
   1   8   5      560.60      479.30     34.50 o 
   2   8   5     1099.18     1025.75     50.37 o 
   3   8   5      314.21      243.38     30.40 o 
   4   8   5      304.16      351.91     37.18 o 
  -6   9   5       81.98       74.34     27.45 o 
  -5   9   5      193.08      163.28     27.88 o 
  -4   9   5       87.34       90.31     12.75 o 
  -3   9   5      511.14      435.62     19.65 o 
  -2   9   5     1410.98     1352.10     38.12 o 
  -1   9   5      679.20      590.74     18.96 o 
   0   9   5     2456.61     2409.67     61.18 o 
   1   9   5       45.83       42.92     22.84 o 
   2   9   5     1800.37     1760.88     73.42 o 
   3   9   5       36.30       23.70     24.28 o 
  -6  10   5       19.19       26.69     25.65 o 
  -5  10   5      127.76      106.75     28.38 o 
  -4  10   5       79.19       88.19     13.51 o 
  -3  10   5      199.80      172.33     36.40 o 
  -2  10   5     1130.63      943.12     38.52 o 
  -1  10   5      478.59      427.79     17.63 o 
   0  10   5      912.16      793.29     35.58 o 
   1  10   5      175.90      186.29     29.36 o 
   2  10   5      260.26      277.53     33.45 o 
   3  10   5       17.52       30.47     26.55 o 
  -4  11   5        0.14        9.20     23.79 o 
  -3  11   5        3.10        4.45     10.89 o 
  -2  11   5       61.74       48.22     17.54 o 
  -1  11   5       13.46       25.60     14.36 o 
   0  11   5       75.82       69.89     17.22 o 
   1  11   5       14.03       -5.73     23.73 o 
   2  11   5       15.36       27.62     26.47 o 
  -3  12   5       27.42       32.24     24.57 o 
  -2  12   5       23.38       28.79     14.06 o 
  -1  12   5       51.05       56.96     15.88 o 
   0  12   5       66.98       37.34     24.92 o 
   1  12   5       72.69       61.72     19.88 o 
  -2  13   5        0.28       -2.54     25.07 o 
  -1  13   5        6.21       -0.03     15.74 o 
   0 -13   6        0.14       10.92     22.64 o 
   1 -13   6        0.29       -0.34     22.51 o 
   2 -13   6       33.73       28.79     23.65 o 
   3 -13   6        0.01       -6.66     23.46 o 
  -1 -12   6      101.61      142.05     27.97 o 
   0 -12   6       23.19       30.83     22.55 o 
   1 -12   6       47.67       60.45     23.96 o 
   2 -12   6       47.91       43.58     23.62 o 
   3 -12   6        1.02      -11.26     18.75 o 
   4 -12   6       23.23       42.59     20.18 o 
  -3 -11   6       25.22       13.40     18.77 o 
  -2 -11   6       45.18       53.22     24.53 o 
  -1 -11   6      287.56      286.06     30.82 o 
   0 -11   6       26.49       10.97     20.47 o 
   1 -11   6      197.56      208.18     27.68 o 
   2 -11   6        1.23       -9.41     19.57 o 
   3 -11   6      294.17      324.84     26.18 o 
   4 -11   6        9.80       26.90     18.87 o 
   5 -11   6       19.08       35.17     20.07 o 
  -3 -10   6       19.17        6.35     27.50 o 
  -2 -10   6        1.25       18.64     16.38 o 
  -1 -10   6      111.29       88.32     23.03 o 
   0 -10   6        0.50      -28.15     18.77 o 
   1 -10   6      185.01      163.67     25.43 o 
   2 -10   6        3.52        8.94     22.76 o 
   3 -10   6        2.72      -23.72     15.81 o 
   4 -10   6       28.71       21.93     33.57 o 
   5 -10   6       11.14       14.48     18.06 o 
   6 -10   6        6.93        1.36     19.14 o 
  -4  -9   6        2.94       25.92     27.59 o 
  -3  -9   6       97.74       94.94     19.47 o 
  -2  -9   6       27.57       39.89     21.89 o 
  -1  -9   6      221.43      209.42     18.46 o 
   0  -9   6        7.59       12.41     19.24 o 
   1  -9   6       95.96       81.63     21.28 o 
   2  -9   6       58.29       47.33     16.98 o 
   3  -9   6        0.58        5.93     15.06 o 
   4  -9   6        2.77       -6.00     15.88 o 
   5  -9   6       26.44       20.15     18.61 o 
   6  -9   6        0.57        5.07     20.15 o 
  -5  -8   6      895.59      791.69     49.57 o 
  -4  -8   6      134.13      126.83     30.12 o 
  -3  -8   6      215.83      260.76     22.11 o 
  -2  -8   6       52.84       52.45     15.93 o 
  -1  -8   6      148.45      121.94     22.28 o 
   0  -8   6        4.79       11.24     11.48 o 
   1  -8   6      132.14      152.96     17.90 o 
   2  -8   6       67.92       59.53     15.35 o 
   3  -8   6        9.63        0.06     16.35 o 
   4  -8   6        1.89      -14.46     23.05 o 
   5  -8   6       40.43       15.40     17.42 o 
   6  -8   6        0.88        6.12     18.92 o 
  -5  -7   6     1797.61     1558.04     69.55 o 
  -4  -7   6      536.14      587.53     41.33 o 
  -3  -7   6     2114.07     2111.55     80.44 o 
  -2  -7   6       14.85       12.21     13.69 o 
  -1  -7   6       19.52       30.96     12.34 o 
   0  -7   6       37.98       35.67     15.20 o 
   1  -7   6      207.06      240.14     18.26 o 
   2  -7   6       12.76       16.15     13.15 o 
   3  -7   6      330.83      347.92     23.03 o 
   4  -7   6        6.69       10.85     14.68 o 
   5  -7   6       93.42       80.01     18.76 o 
   6  -7   6       44.65       50.76     19.38 o 
   7  -7   6       21.85       31.27     21.63 o 
  -6  -6   6        6.80       18.87     29.24 o 
  -5  -6   6        3.86       31.31     26.47 o 
  -4  -6   6        1.88       21.10     23.57 o 
  -3  -6   6        7.51        1.91     14.14 o 
  -2  -6   6        1.09        1.49     10.42 o 
  -1  -6   6       33.85       49.06     12.46 o 
   0  -6   6        7.20        9.70      8.99 o 
   1  -6   6      138.91      135.29     14.54 o 
   2  -6   6      131.56      158.22     15.13 o 
   3  -6   6      211.81      254.41     18.73 o 
   4  -6   6       21.00        9.29     17.65 o 
   5  -6   6        0.16       -8.33     15.53 o 
   6  -6   6        0.24      -13.33     17.85 o 
   7  -6   6       12.15      -14.07     19.95 o 
  -6  -5   6      168.05      177.82     33.54 o 
  -5  -5   6     1000.17      918.46     50.61 o 
  -4  -5   6        0.57        6.93     22.68 o 
  -3  -5   6       77.07       73.93     14.77 o 
  -2  -5   6       28.61       13.88     16.38 o 
  -1  -5   6      439.60      481.49     18.51 o 
   0  -5   6       40.02       40.47     23.87 o 
   1  -5   6      999.86     1003.91     29.58 o 
   2  -5   6       57.66       57.32     11.94 o 
   3  -5   6        0.90       -8.95     11.64 o 
   4  -5   6      235.72      252.81     24.39 o 
   5  -5   6      369.11      376.57     28.60 o 
   6  -5   6        4.72       11.18     18.30 o 
   7  -5   6        3.64        3.27     21.12 o 
  -7  -4   6      337.20      359.98     42.46 o 
  -6  -4   6       29.35       30.43     27.77 o 
  -5  -4   6       87.27       90.92     28.02 o 
  -4  -4   6        8.52       -2.50     11.98 o 
  -3  -4   6       40.69       48.01     13.19 o 
  -2  -4   6       61.39       56.28     17.18 o 
  -1  -4   6      288.19      264.68     14.14 o 
   0  -4   6      577.57      594.41     20.83 o 
   1  -4   6     2453.93     2213.94     53.04 o 
   2  -4   6        6.88       20.74     10.27 o 
   3  -4   6        0.32       -4.08      6.11 o 
   4  -4   6       13.31       15.61      8.61 o 
   5  -4   6      124.11      115.42     18.91 o 
   6  -4   6       90.79      103.06     26.99 o 
   7  -4   6      264.82      277.82     27.83 o 
  -7  -3   6      392.81      360.64     41.19 o 
  -6  -3   6        0.23      -35.46     25.16 o 
  -5  -3   6       23.19       25.30     25.25 o 
  -4  -3   6      234.77      224.65     20.88 o 
  -3  -3   6      490.98      523.25     21.00 o 
  -2  -3   6     2466.40     2484.19     46.81 o 
  -1  -3   6     4980.63     4933.12    105.49 o 
   0  -3   6     1189.26     1093.95     28.89 o 
   1  -3   6      243.84      269.54     15.53 o 
   2  -3   6       29.30       31.31      6.62 o 
   3  -3   6        0.27      -10.27      8.79 o 
   4  -3   6      162.42      145.76     11.62 o 
   5  -3   6     1010.87      935.89     26.00 o 
   6  -3   6       62.42       64.12     19.67 o 
   7  -3   6      304.66      315.68     44.80 o 
  -7  -2   6       45.31       29.92     30.00 o 
  -6  -2   6       93.93      112.26     29.40 o 
  -5  -2   6       39.81       48.10     13.48 o 
  -4  -2   6      383.80      395.95     19.21 o 
  -3  -2   6      130.94      122.99     20.88 o 
  -2  -2   6     1092.59     1162.17     24.97 o 
  -1  -2   6      135.61      130.59     10.59 o 
   0  -2   6     3976.46     3705.05     81.55 o 
   1  -2   6     2569.65     2120.62     50.15 o 
   2  -2   6      205.00      255.14     11.26 o 
   3  -2   6       31.44       22.93      8.10 o 
   4  -2   6      144.74      175.32     12.87 o 
   5  -2   6      295.80      316.56     21.82 o 
   6  -2   6       24.26       37.40     16.51 o 
   7  -2   6       10.00      -12.49     32.00 o 
  -7  -1   6        8.21       -0.56     26.59 o 
  -6  -1   6      531.79      447.03     38.10 o 
  -5  -1   6      479.76      466.14     24.45 o 
  -4  -1   6     3911.39     3291.24    279.53 o 
  -3  -1   6     4873.67     4671.67    105.36 o 
  -2  -1   6     3388.40     3262.25     70.74 o 
  -1  -1   6      335.70      375.32     11.60 o 
   0  -1   6       73.56      105.09      7.64 o 
   1  -1   6      342.26      340.86     15.48 o 
   2  -1   6      344.11      285.88     11.89 o 
   3  -1   6     2040.68     1921.64     39.29 o 
   4  -1   6        8.48        2.67      4.84 o 
   5  -1   6       69.56       71.57     19.12 o 
   6  -1   6        2.64       33.94     20.86 o 
   7  -1   6       45.05      -26.17     32.90 o 
  -8   0   6        0.00        8.18     29.33 o 
  -7   0   6       20.01       21.56     26.97 o 
  -6   0   6       22.24      -11.26     28.55 o 
  -5   0   6      313.19      324.78     18.46 o 
  -4   0   6       28.85       10.88     11.75 o 
  -3   0   6       81.48       65.14     16.08 o 
  -2   0   6      173.19      197.84     10.56 o 
  -1   0   6      448.38      329.95      9.98 o 
   0   0   6     1094.43      858.56     19.13 o 
   1   0   6     4045.93     3440.14     54.69 o 
   2   0   6     1203.20     1094.63     29.23 o 
   3   0   6     1916.27     1770.71     44.18 o 
   4   0   6       98.19      101.05     19.06 o 
   5   0   6      175.74      193.40     25.49 o 
   6   0   6       14.48       -0.78     21.23 o 
   7   0   6       30.49       19.03     24.97 o 
  -8   1   6        1.20      -15.68     26.93 o 
  -7   1   6      336.02      278.31     35.34 o 
  -6   1   6       45.55       45.33     17.99 o 
  -5   1   6     1133.61      999.02     43.76 o 
  -4   1   6      324.94      306.85     24.74 o 
  -3   1   6      280.28      266.93     26.79 o 
  -2   1   6      839.41      735.05     34.18 o 
  -1   1   6       10.14        6.09     14.62 o 
   0   1   6      166.11      165.92     14.22 o 
   1   1   6     2145.90     2009.00     48.34 o 
   2   1   6      198.21      240.07     22.79 o 
   3   1   6       12.05       27.35     11.53 o 
   4   1   6      182.59      203.15     16.24 o 
   5   1   6        0.00       -5.69     19.68 o 
   6   1   6       51.44       35.43     23.14 o 
  -7   2   6      108.48       24.08     10.83 o 
  -6   2   6      239.84      273.07     26.31 o 
  -5   2   6        2.24        2.08     16.76 o 
  -4   2   6        1.41       -6.99     14.91 o 
  -3   2   6        0.60      -10.28     14.04 o 
  -2   2   6       86.12       61.06     15.46 o 
  -1   2   6     4215.09     3781.24    121.84 o 
   0   2   6      634.60      762.85     34.08 o 
   1   2   6      251.32      256.67     24.99 o 
   2   2   6     1348.18     1414.09     39.10 o 
   3   2   6       28.73       44.69     11.80 o 
   4   2   6      443.61      422.55     29.77 o 
   5   2   6      381.13      405.40     34.30 o 
   6   2   6      302.74      265.41     31.60 o 
  -7   3   6       98.14       75.50     23.02 o 
  -6   3   6        2.43        5.59     13.27 o 
  -5   3   6      289.97      316.62     17.89 o 
  -4   3   6      333.65      314.82     15.85 o 
  -3   3   6       32.23        6.86     15.02 o 
  -2   3   6     3698.09     3544.14    115.80 o 
  -1   3   6     1104.95      919.70     38.61 o 
   0   3   6     4939.28     5206.17    163.92 o 
   1   3   6      243.68      269.04     15.37 o 
   2   3   6     3326.17     3223.52     74.71 o 
   3   3   6      288.76      277.78     16.63 o 
   4   3   6       82.53       48.20     20.11 o 
   5   3   6      347.59      385.36     34.66 o 
   6   3   6       94.45      137.12     28.26 o 
  -8   4   6        0.01        8.57     23.11 o 
  -7   4   6        2.21        3.71     22.52 o 
  -6   4   6       42.82       53.07     21.24 o 
  -5   4   6       52.19       67.21     12.43 o 
  -4   4   6        5.98       10.41      8.52 o 
  -3   4   6     1160.22      981.95     42.28 o 
  -2   4   6      881.30      967.83     40.98 o 
  -1   4   6       15.74        1.55     14.13 o 
   0   4   6      966.16     1183.68     33.41 o 
   1   4   6        4.49        7.05      9.72 o 
   2   4   6      294.97      347.18     17.38 o 
   3   4   6      151.15      179.79     24.61 o 
   4   4   6      369.63      395.17     31.86 o 
   5   4   6      533.65      493.53     39.00 o 
   6   4   6        9.74       -9.93     23.46 o 
  -8   5   6       31.48       17.54     25.10 o 
  -7   5   6       38.86       75.60     25.89 o 
  -6   5   6        0.23      -14.26     19.94 o 
  -5   5   6       65.10       73.40     22.21 o 
  -4   5   6        1.09        3.01      6.57 o 
  -3   5   6        4.91        9.52      6.17 o 
  -2   5   6        8.40       25.59      6.21 o 
  -1   5   6        0.28      -13.79     12.92 o 
   0   5   6      814.54      823.96     26.00 o 
   1   5   6       97.02       99.48     11.98 o 
   2   5   6       20.74       18.27     10.21 o 
   3   5   6      488.94      381.15     31.56 o 
   4   5   6      142.72      171.29     26.75 o 
   5   5   6       72.67      109.43     27.83 o 
  -8   6   6       24.71       46.39     29.62 o 
  -7   6   6        4.43      -15.16     23.19 o 
  -6   6   6      223.80      201.67     28.86 o 
  -5   6   6       41.73       41.33     20.57 o 
  -4   6   6       62.16       66.55     10.83 o 
  -3   6   6       34.97       25.21      7.26 o 
  -2   6   6       97.92       96.31      9.15 o 
  -1   6   6      228.94      232.45     21.12 o 
   0   6   6        1.00        8.84     10.54 o 
   1   6   6       51.85       54.52     11.47 o 
   2   6   6      100.73      105.43     22.76 o 
   3   6   6      331.81      317.74     31.18 o 
   4   6   6       74.34       83.15     25.21 o 
   5   6   6        7.66       16.61     25.46 o 
  -8   7   6        4.08      -34.30     26.90 o 
  -7   7   6       18.88       11.96     25.00 o 
  -6   7   6       40.85       57.82     26.13 o 
  -5   7   6      121.85      160.21     26.15 o 
  -4   7   6        1.42       -0.08      8.91 o 
  -3   7   6       96.77       95.99     15.57 o 
  -2   7   6      546.15      493.22     18.26 o 
  -1   7   6        2.06        2.11      8.57 o 
   0   7   6        3.36      -15.58     10.39 o 
   1   7   6       58.98       56.30     12.27 o 
   2   7   6      150.65      175.87     25.95 o 
   3   7   6      219.16      197.15     28.16 o 
   4   7   6      371.25      355.92     34.78 o 
  -7   8   6       26.18      -20.55     24.10 o 
  -6   8   6        8.73       -0.62     24.53 o 
  -5   8   6       13.70        1.07     22.01 o 
  -4   8   6        0.44       34.65     21.28 o 
  -3   8   6      248.77      237.37     14.46 o 
  -2   8   6       41.83       54.56     10.66 o 
  -1   8   6       23.84       17.46      9.73 o 
   0   8   6        1.41       -6.52     11.73 o 
   1   8   6      155.08      149.73     25.73 o 
   2   8   6      982.79     1009.20     50.70 o 
   3   8   6       86.51       47.43     24.15 o 
   4   8   6      923.16      716.88     46.05 o 
  -7   9   6       91.04       84.84     30.03 o 
  -6   9   6        3.12       -1.13     25.03 o 
  -5   9   6       33.24       27.07     23.93 o 
  -4   9   6      230.09      252.79     31.58 o 
  -3   9   6       19.26       23.70     10.37 o 
  -2   9   6        8.84        2.20     16.42 o 
  -1   9   6       62.00       77.08     11.27 o 
   0   9   6      127.34      179.01     17.13 o 
   1   9   6      680.47      630.46     41.23 o 
   2   9   6      831.68      939.85     50.43 o 
   3   9   6      163.06      169.38     30.45 o 
  -7  10   6        5.46      -28.59     25.60 o 
  -6  10   6        0.37        5.41     24.35 o 
  -5  10   6        8.20       26.01     24.68 o 
  -4  10   6       43.56       50.12     24.71 o 
  -3  10   6        2.77       -9.27     20.99 o 
  -2  10   6        6.62       -3.95     10.22 o 
  -1  10   6       14.07        3.91     11.37 o 
   0  10   6      236.60      291.03     33.05 o 
   1  10   6       21.10       20.60     24.13 o 
   2  10   6      161.08      202.35     32.42 o 
  -6  11   6       73.45       85.72     29.26 o 
  -5  11   6        0.05       -3.42     25.69 o 
  -4  11   6      175.98      164.78     28.72 o 
  -3  11   6        5.54      -13.26     15.41 o 
  -2  11   6      255.17      297.34     16.60 o 
  -1  11   6       34.15       32.76     11.86 o 
   0  11   6       15.04       -1.83     30.38 o 
   1  11   6       53.62       58.86     27.48 o 
  -4  12   6       20.64      -10.88     29.24 o 
  -3  12   6      326.10      384.43     26.36 o 
  -2  12   6       12.18       15.50     24.97 o 
  -1  12   6       30.91       38.20     15.70 o 
   0  12   6       94.07      119.18     19.46 o 
  -3  13   6        0.17        3.83     25.43 o 
  -2  13   6        0.58       40.31     27.41 o 
   1 -13   7       63.85       41.90     24.97 o 
   2 -13   7       14.61      -21.96     21.88 o 
  -1 -12   7        5.65       29.02     24.19 o 
   0 -12   7       76.44       77.37     24.47 o 
   1 -12   7        3.70       -1.65     21.31 o 
   2 -12   7       14.13       32.23     22.77 o 
   3 -12   7        6.29      -27.21     18.14 o 
   4 -12   7        3.77        3.68     26.16 o 
  -2 -11   7        0.49       -8.28     22.45 o 
  -1 -11   7        5.95      -15.50     21.81 o 
   0 -11   7        8.90       17.12     20.80 o 
   1 -11   7       31.53       22.90     21.17 o 
   2 -11   7        3.88      -19.90     17.35 o 
   3 -11   7      100.53      102.18     22.20 o 
   4 -11   7        0.23        8.72     18.44 o 
   5 -11   7      224.99      268.70     26.67 o 
  -3 -10   7       75.92      104.12     28.18 o 
  -2 -10   7      117.71      143.71     19.19 o 
  -1 -10   7        0.31        6.81     19.98 o 
   0 -10   7        1.84       19.31     19.49 o 
   1 -10   7       13.09       -4.12     18.80 o 
   2 -10   7        6.95       36.34     22.08 o 
   3 -10   7       25.33       11.57     16.13 o 
   4 -10   7        7.72       17.98     18.10 o 
   5 -10   7        4.85        8.76     18.33 o 
  -4  -9   7      152.89      144.16     22.03 o 
  -3  -9   7      335.02      363.93     23.72 o 
  -2  -9   7      385.16      384.30     23.17 o 
  -1  -9   7      908.47      884.93     29.82 o 
   0  -9   7      187.57      184.06     24.43 o 
   1  -9   7      923.08      934.38     33.68 o 
   2  -9   7        0.63       -4.01     15.20 o 
   3  -9   7       24.85       30.21     16.48 o 
   4  -9   7      140.38      111.19     22.20 o 
   5  -9   7        3.18       14.33     18.88 o 
   6  -9   7       55.09       74.13     22.96 o 
  -5  -8   7       49.23       46.65     29.87 o 
  -4  -8   7      124.46      144.25     53.22 o 
  -3  -8   7     1107.72     1076.17     35.91 o 
  -2  -8   7      485.80      486.64     19.72 o 
  -1  -8   7     1690.50     1648.39     43.71 o 
   0  -8   7      435.72      476.32     31.41 o 
   1  -8   7     1666.57     1501.43     43.12 o 
   2  -8   7      104.43       94.95     17.45 o 
   3  -8   7      547.21      493.79     25.40 o 
   4  -8   7       39.03       40.62     17.38 o 
   5  -8   7        5.60       12.80     36.85 o 
   6  -8   7       83.47       71.26     41.35 o 
  -5  -7   7      419.00      415.99     39.61 o 
  -4  -7   7      782.74      707.33     44.64 o 
  -3  -7   7     2062.34     2039.12     43.22 o 
  -2  -7   7      665.52      614.33     20.64 o 
  -1  -7   7     2815.55     2770.80     64.69 o 
   0  -7   7       22.88       46.69     17.07 o 
   1  -7   7       76.83       77.39     15.17 o 
   2  -7   7      147.18      138.03     16.99 o 
   3  -7   7       29.78       12.05     14.23 o 
   4  -7   7        6.77       -4.20     14.94 o 
   5  -7   7       81.38       94.58     19.82 o 
   6  -7   7        2.43       -2.64     19.01 o 
  -6  -6   7        9.71      -11.49     29.55 o 
  -5  -6   7      183.58      196.58     33.95 o 
  -4  -6   7       34.66        7.01     25.60 o 
  -3  -6   7      239.07      278.73     16.35 o 
  -2  -6   7      128.10      145.20     15.76 o 
  -1  -6   7      650.13      685.87     37.80 o 
   0  -6   7      215.23      233.64     19.15 o 
   1  -6   7       56.30       64.20     13.66 o 
   2  -6   7        9.49       -0.14     11.85 o 
   3  -6   7      130.21      122.50     16.52 o 
   4  -6   7       18.45      -17.60     18.65 o 
   5  -6   7        1.34       -5.73     16.37 o 
   6  -6   7       13.15      -16.80     18.07 o 
  -6  -5   7        1.21       -8.57     29.45 o 
  -5  -5   7      110.12      119.30     30.73 o 
  -4  -5   7        6.30       -4.37     24.13 o 
  -3  -5   7      296.29      319.16     20.79 o 
  -2  -5   7      109.26      135.70     12.53 o 
  -1  -5   7      131.41      119.51     12.43 o 
   0  -5   7      173.32      195.66     15.31 o 
   1  -5   7       50.59       67.01     12.28 o 
   2  -5   7        4.01        5.71     13.64 o 
   3  -5   7       76.60       86.92     15.14 o 
   4  -5   7        0.24       24.21     17.04 o 
   5  -5   7       12.24        4.61     16.13 o 
   6  -5   7       13.56        5.05     19.00 o 
   7  -5   7       13.00       -4.53     21.53 o 
  -7  -4   7        0.01      -10.89     31.55 o 
  -6  -4   7       32.92       48.71     30.38 o 
  -5  -4   7       34.90       28.88     27.13 o 
  -4  -4   7       47.61       51.22     17.59 o 
  -3  -4   7       36.47       45.84     14.13 o 
  -2  -4   7      291.29      279.83     15.31 o 
  -1  -4   7        5.72       -5.88     10.48 o 
   0  -4   7       36.21       39.75     10.00 o 
   1  -4   7      101.11      152.28     12.73 o 
   2  -4   7      111.82      165.01     14.62 o 
   3  -4   7      165.74      168.94     11.31 o 
   4  -4   7       52.90       57.90     15.61 o 
   5  -4   7        0.48        5.11     17.28 o 
   6  -4   7       17.92       16.05     18.99 o 
   7  -4   7        7.08       36.53     22.22 o 
  -7  -3   7        0.01        6.93     29.51 o 
  -6  -3   7       25.43       23.62     28.07 o 
  -5  -3   7       48.53       13.22     25.78 o 
  -4  -3   7        0.13        1.67     13.32 o 
  -3  -3   7        0.02        3.48      8.23 o 
  -2  -3   7       47.52       71.00     12.61 o 
  -1  -3   7       17.25       12.76      9.25 o 
   0  -3   7     1377.87     1282.69     33.07 o 
   1  -3   7     1056.19      980.48     34.85 o 
   2  -3   7     1425.93     1411.87     29.82 o 
   3  -3   7      432.75      411.53     14.93 o 
   4  -3   7       96.29      111.76     12.72 o 
   5  -3   7       42.25       32.51     23.40 o 
   6  -3   7        2.61       11.20     18.68 o 
   7  -3   7      102.88      119.48     39.41 o 
  -7  -2   7        0.95       15.73     28.36 o 
  -6  -2   7       19.11        2.92     25.25 o 
  -5  -2   7       17.93       18.72     14.23 o 
  -4  -2   7       12.73       22.85     13.64 o 
  -3  -2   7      365.29      284.54     17.68 o 
  -2  -2   7     1088.78     1075.55     28.65 o 
  -1  -2   7      704.52      662.85     17.37 o 
   0  -2   7     2264.30     2207.36     42.64 o 
   1  -2   7      108.32      135.92     19.01 o 
   2  -2   7     2670.68     2525.82     48.52 o 
   3  -2   7     1342.20     1192.65     27.72 o 
   4  -2   7      652.06      602.63     20.29 o 
   5  -2   7      312.05      296.25     17.13 o 
   6  -2   7       17.61       20.14     29.63 o 
   7  -2   7       38.63       48.34     36.01 o 
  -7  -1   7       83.14       76.78     30.53 o 
  -6  -1   7        6.96        4.66     24.63 o 
  -5  -1   7      268.95      258.89     19.18 o 
  -4  -1   7        9.85       -5.44     12.35 o 
  -3  -1   7      216.58      167.06     20.27 o 
  -2  -1   7     1970.16     1820.85     42.23 o 
  -1  -1   7     1923.05     1704.15     33.23 o 
   0  -1   7     2195.11     1940.59     37.76 o 
   1  -1   7      153.56      189.34     11.05 o 
   2  -1   7       12.33       14.41      7.35 o 
   3  -1   7       96.66      105.87     13.37 o 
   4  -1   7        7.03        2.27      4.81 o 
   5  -1   7        2.85        4.80     11.20 o 
   6  -1   7        0.05       17.39     16.82 o 
  -8   0   7       11.96      -42.13     28.49 o 
  -7   0   7        3.88       -1.76     25.93 o 
  -6   0   7       63.30       53.78     15.52 o 
  -5   0   7      232.33      190.18     21.66 o 
  -4   0   7       14.86       22.23     18.78 o 
  -3   0   7       44.63       29.94     16.39 o 
  -2   0   7      233.94      215.98     10.94 o 
  -1   0   7        2.28       -0.77      7.03 o 
   0   0   7      249.55      225.83     10.43 o 
   1   0   7      923.97      704.89     18.55 o 
   2   0   7        5.65       13.65      8.05 o 
   3   0   7       25.78       20.12     11.10 o 
   4   0   7       23.58       30.87     16.22 o 
   5   0   7      135.18      140.49     24.02 o 
   6   0   7       13.55        3.83     21.44 o 
  -6   1   7      303.67      267.16     25.00 o 
  -5   1   7       99.03       99.57     20.85 o 
  -4   1   7       19.67       -1.04     16.35 o 
  -3   1   7      677.28      552.39     30.01 o 
  -2   1   7      992.65      839.67     38.11 o 
  -1   1   7     1174.10      919.32     23.30 o 
   0   1   7     3846.18     3440.46     62.82 o 
   1   1   7     1877.93     1656.65     33.06 o 
   2   1   7      226.31      259.83     15.99 o 
   3   1   7       53.88       52.35     12.98 o 
   4   1   7      102.31      129.02     21.33 o 
   5   1   7        9.42        8.00     20.69 o 
   6   1   7      678.14      638.37     40.45 o 
  -7   2   7      309.68      273.58     27.76 o 
  -6   2   7       35.08       44.57     20.14 o 
  -5   2   7       18.82       12.81     18.59 o 
  -4   2   7      289.06      314.84     26.89 o 
  -3   2   7      190.42      192.68     22.17 o 
  -2   2   7      395.64      295.61     24.07 o 
  -1   2   7     2093.19     1722.09     62.33 o 
   0   2   7      297.52      264.90     23.44 o 
   1   2   7        6.33        3.44      9.94 o 
   2   2   7      405.61      425.49     19.67 o 
   3   2   7       12.71       -3.13     11.62 o 
   4   2   7      271.35      272.47     26.96 o 
   5   2   7      172.49      224.27     29.17 o 
   6   2   7       11.77        3.33     23.32 o 
  -7   3   7       21.56       17.47     21.77 o 
  -6   3   7       40.53       65.10     21.41 o 
  -5   3   7       90.87       81.81     20.59 o 
  -4   3   7      111.36      132.48     10.68 o 
  -3   3   7     1231.29     1078.97     46.16 o 
  -2   3   7      551.66      573.98     34.06 o 
  -1   3   7     1239.39     1133.60     45.78 o 
   0   3   7      127.19      148.44     18.71 o 
   1   3   7        0.87        3.39     10.36 o 
   2   3   7     1200.88     1241.95     35.02 o 
   3   3   7      318.12      314.15     27.82 o 
   4   3   7     2867.28     2754.43     98.40 o 
   5   3   7     1247.94     1244.75     58.92 o 
   6   3   7     1099.29      943.26     51.77 o 
  -8   4   7        5.71        9.92     24.75 o 
  -7   4   7        7.92        3.58     22.00 o 
  -6   4   7       17.29        8.38     20.30 o 
  -5   4   7      153.43      105.64     22.19 o 
  -4   4   7      666.21      558.08     33.69 o 
  -3   4   7     1450.59     1130.00     47.85 o 
  -2   4   7      155.67      131.98     19.71 o 
  -1   4   7        0.83       -4.17     16.56 o 
   0   4   7       25.54       38.75     15.87 o 
   1   4   7       25.94       38.96     11.82 o 
   2   4   7       53.29       63.79     12.59 o 
   3   4   7     1128.08      988.57     47.32 o 
   4   4   7      134.23      128.33     24.06 o 
   5   4   7      646.69      609.68     42.93 o 
  -8   5   7        0.46      -20.45     24.74 o 
  -7   5   7        0.48       10.99     23.72 o 
  -6   5   7      253.82      197.09     28.30 o 
  -5   5   7      495.74      418.80     31.90 o 
  -4   5   7      681.99      620.82     35.66 o 
  -3   5   7      167.70      177.77     22.25 o 
  -2   5   7      729.60      698.43     19.56 o 
  -1   5   7        1.33        0.95     15.04 o 
   0   5   7       53.60       48.36     12.07 o 
   1   5   7      272.55      254.76     24.50 o 
   2   5   7     1324.53     1327.83     56.72 o 
   3   5   7     1402.45     1299.86     57.65 o 
   4   5   7      432.72      454.04     35.16 o 
   5   5   7       41.29       50.22     26.40 o 
  -8   6   7        8.10       10.19     25.97 o 
  -7   6   7      262.14      262.15     33.84 o 
  -6   6   7      117.43      105.92     25.09 o 
  -5   6   7      953.21      809.16     43.58 o 
  -4   6   7       15.51       36.96     18.99 o 
  -3   6   7      129.09      135.20      9.09 o 
  -2   6   7      204.70      235.26     12.46 o 
  -1   6   7       10.49       12.46     15.34 o 
   0   6   7     1431.89     1408.12     39.25 o 
   1   6   7     2354.70     2018.17     51.70 o 
   2   6   7      801.12      717.84     41.38 o 
   3   6   7      862.78      796.94     44.70 o 
   4   6   7        0.75        1.65     21.25 o 
  -7   7   7      116.50       88.05     28.95 o 
  -6   7   7       52.67       34.52     24.29 o 
  -5   7   7        9.54      -12.29     18.74 o 
  -4   7   7       87.67       72.50     21.57 o 
  -3   7   7       12.46       13.77     17.69 o 
  -2   7   7       22.04        8.45      8.42 o 
  -1   7   7      271.05      274.48     18.35 o 
   0   7   7     1762.89     1741.44     46.83 o 
   1   7   7      956.56      927.10     30.78 o 
   2   7   7      352.58      341.87     32.94 o 
   3   7   7        0.01        4.66     21.49 o 
   4   7   7       49.15       49.51     25.24 o 
  -7   8   7      176.91      183.94     32.00 o 
  -6   8   7       59.93       65.06     27.24 o 
  -5   8   7       15.27        0.53     21.51 o 
  -4   8   7        6.19       -4.41     19.58 o 
  -3   8   7      126.49      114.89     23.11 o 
  -2   8   7      516.52      545.45     20.35 o 
  -1   8   7     2118.58     1822.24     38.34 o 
   0   8   7      205.54      288.67     20.02 o 
   1   8   7      486.28      480.31     35.81 o 
   2   8   7       13.26       79.52     24.82 o 
   3   8   7       50.64       75.94     25.87 o 
  -7   9   7       14.89      -30.55     26.17 o 
  -6   9   7       49.61       45.92     27.45 o 
  -5   9   7       11.28      -25.02     22.86 o 
  -4   9   7       20.26       40.51     23.53 o 
  -3   9   7      213.36      229.86     27.88 o 
  -2   9   7      748.34      779.56     21.88 o 
  -1   9   7      374.71      359.33     16.62 o 
   0   9   7      101.66      119.17     15.64 o 
   1   9   7       50.65       55.43     24.79 o 
   2   9   7        3.97       19.48     24.00 o 
   3   9   7        3.78        3.38     23.94 o 
  -6  10   7       16.14       -0.20     26.46 o 
  -5  10   7       23.40       -7.72     24.38 o 
  -4  10   7      343.54      390.57     38.00 o 
  -3  10   7      491.54      391.81     35.01 o 
  -2  10   7       27.02       18.38     15.82 o 
  -1  10   7       25.77       21.46     12.89 o 
   0  10   7       95.45      141.02     28.55 o 
   1  10   7        4.92       -5.08     23.56 o 
   2  10   7        5.00        6.18     25.55 o 
  -6  11   7        7.31      -12.58     25.49 o 
  -5  11   7      152.84      155.09     30.95 o 
  -4  11   7      101.42      101.97     28.33 o 
  -3  11   7       78.12       88.67     18.57 o 
  -2  11   7       25.33       30.92     16.59 o 
  -1  11   7       74.91       91.21     17.73 o 
   0  11   7      114.55      123.93     19.00 o 
   1  11   7       25.42       28.18     26.75 o 
  -5  12   7       93.31      103.14     31.40 o 
  -4  12   7        0.10      -25.18     16.79 o 
  -3  12   7        1.64       -6.89     17.44 o 
  -2  12   7       10.76       27.13     17.72 o 
  -1  12   7       11.97       40.65     27.39 o 
   0  12   7        1.29       15.58     28.51 o 
  -1 -12   8      101.24      135.49     28.31 o 
   0 -12   8        0.96        2.34     22.67 o 
   1 -12   8       60.12       79.61     25.12 o 
   2 -12   8       41.72       44.68     23.10 o 
   3 -12   8        5.98       -9.48     33.16 o 
  -2 -11   8        4.41       14.63     23.18 o 
  -1 -11   8       77.37       58.68     25.32 o 
   0 -11   8        0.71       28.01     22.35 o 
   1 -11   8       64.53       72.52     23.70 o 
   2 -11   8       17.17       10.78     18.36 o 
   3 -11   8        5.48       -8.46     18.27 o 
   4 -11   8        3.44        8.93     19.82 o 
  -3 -10   8       87.47       88.27     20.13 o 
  -2 -10   8       12.88       22.98     21.97 o 
  -1 -10   8       81.50       58.78     23.60 o 
   0 -10   8       22.49      -10.07     19.91 o 
   1 -10   8        6.04        1.56     19.17 o 
   2 -10   8      157.54      153.12     20.92 o 
   3 -10   8       91.40      114.02     19.42 o 
   4 -10   8      176.91      185.87     33.59 o 
  -4  -9   8       10.82        6.56     19.07 o 
  -3  -9   8        0.14      -17.32     16.37 o 
  -2  -9   8       72.91       79.24     14.39 o 
  -1  -9   8      108.83       79.65     22.86 o 
   0  -9   8      321.34      312.83     28.76 o 
   1  -9   8     1101.28     1039.56     36.37 o 
   2  -9   8      153.05      130.52     19.62 o 
   3  -9   8     1471.57     1451.30     45.37 o 
   4  -9   8      151.37      208.84     36.48 o 
  -5  -8   8       12.73       -4.38     20.20 o 
  -4  -8   8       43.01       12.55     18.90 o 
  -3  -8   8       15.77       36.03     17.83 o 
  -2  -8   8      173.94      201.75     19.07 o 
  -1  -8   8      869.88      873.46     29.61 o 
   0  -8   8     1176.54     1124.35     47.71 o 
   1  -8   8     2198.58     1998.33     53.73 o 
   2  -8   8      931.88      795.16     31.05 o 
   3  -8   8     2132.02     1820.58     51.43 o 
   4  -8   8      143.36      150.70     21.01 o 
   5  -8   8      706.62      613.12     52.72 o 
   6  -8   8        0.92      -30.23     20.16 o 
  -5  -7   8        9.77       39.22     30.54 o 
  -4  -7   8       93.47       84.30     35.29 o 
  -3  -7   8       15.54       28.54     12.98 o 
  -2  -7   8      241.98      269.12     16.48 o 
  -1  -7   8     1002.26      960.83     29.93 o 
   0  -7   8      299.49      287.44     25.70 o 
   1  -7   8     2080.40     1954.24     51.94 o 
   2  -7   8      378.75      353.52     22.00 o 
   3  -7   8      648.39      601.79     27.55 o 
   4  -7   8        7.68       -1.32     16.15 o 
   5  -7   8       50.18       43.63     19.61 o 
   6  -7   8        0.02        4.30     19.42 o 
  -6  -6   8        1.95       16.80     32.67 o 
  -5  -6   8       46.07        7.07     29.66 o 
  -4  -6   8        3.18        3.09     26.97 o 
  -3  -6   8        0.01        8.16     12.44 o 
  -2  -6   8       29.94       28.76     11.97 o 
  -1  -6   8        9.16        4.40     16.49 o 
   0  -6   8       42.33       61.34     15.42 o 
   1  -6   8      193.81      231.84     17.66 o 
   2  -6   8      159.80      154.82     16.42 o 
   3  -6   8       22.96        2.86     14.85 o 
   4  -6   8       23.32       31.21     18.12 o 
   5  -6   8        0.02       -0.01     19.97 o 
   6  -6   8       55.42       24.50     20.58 o 
  -6  -5   8       64.26       75.28     34.27 o 
  -5  -5   8      138.22      150.83     34.17 o 
  -4  -5   8      115.56      128.36     17.37 o 
  -3  -5   8        0.59       -2.08     10.65 o 
  -2  -5   8       14.17        2.30     11.38 o 
  -1  -5   8       94.44      110.56     17.50 o 
   0  -5   8        1.97       10.39     11.33 o 
   1  -5   8        0.80       -3.15     10.90 o 
   2  -5   8       63.85       72.98     16.41 o 
   3  -5   8       13.18        7.04     21.65 o 
   4  -5   8        0.78        8.74     15.20 o 
   5  -5   8       34.82       46.43     29.19 o 
   6  -5   8        0.68        3.56     19.49 o 
  -6  -4   8       15.48       36.81     30.70 o 
  -5  -4   8        8.57        5.11     27.79 o 
  -4  -4   8       81.03       59.64     15.36 o 
  -3  -4   8      187.31      241.04     14.34 o 
  -2  -4   8        2.31        7.98     11.91 o 
  -1  -4   8        2.37        9.98     17.10 o 
   0  -4   8      523.74      455.55     19.10 o 
   1  -4   8        0.52       -5.80     11.18 o 
   2  -4   8        1.13       -2.56      8.28 o 
   3  -4   8       22.65       19.57     17.34 o 
   4  -4   8      453.73      487.37     26.14 o 
   5  -4   8       16.48       26.49     17.57 o 
   6  -4   8      280.27      362.05     28.36 o 
  -7  -3   8       20.40       -5.19     30.04 o 
  -6  -3   8       15.36       17.31     28.25 o 
  -5  -3   8        7.05       -3.07     15.05 o 
  -4  -3   8      224.56      265.13     19.20 o 
  -3  -3   8      146.72      163.33     12.49 o 
  -2  -3   8      111.00      135.50     12.86 o 
  -1  -3   8       46.74       49.93     10.44 o 
   0  -3   8       26.43       29.59      9.14 o 
   1  -3   8        6.39      -10.08      9.04 o 
   2  -3   8      109.29      145.25     10.13 o 
   3  -3   8      250.60      273.28     23.06 o 
   4  -3   8      303.83      385.50     43.38 o 
   5  -3   8      147.98      185.91     33.44 o 
   6  -3   8      182.58      206.14     24.82 o 
  -7  -2   8        0.48      -26.44     28.41 o 
  -6  -2   8       14.25       -8.91     26.84 o 
  -5  -2   8       33.74       19.30     14.93 o 
  -4  -2   8        5.62       -5.04     13.61 o 
  -3  -2   8       48.05       63.07     11.55 o 
  -2  -2   8      266.85      257.51     25.86 o 
  -1  -2   8       43.52       44.54      7.88 o 
   0  -2   8      112.00      114.26      9.10 o 
   1  -2   8      375.29      281.67     16.00 o 
   2  -2   8     1443.23     1336.30     36.64 o 
   3  -2   8      293.10      303.14     18.78 o 
   4  -2   8      922.63      878.06     24.48 o 
   5  -2   8      325.51      332.75     17.93 o 
   6  -2   8      244.14      197.54     38.28 o 
  -7  -1   8        2.49      -33.27     27.09 o 
  -6  -1   8       33.66       34.42     15.60 o 
  -5  -1   8       39.41       14.07      6.43 o 
  -4  -1   8        3.76       -1.94     17.39 o 
  -3  -1   8      225.39      285.99     14.89 o 
  -2  -1   8       32.87       47.01      8.54 o 
  -1  -1   8      325.78      277.44     11.73 o 
   0  -1   8       79.08      116.58      8.83 o 
   1  -1   8      284.44      281.03     14.23 o 
   2  -1   8      165.59      164.16     10.84 o 
   3  -1   8       64.12       64.28     18.45 o 
   4  -1   8        6.59        5.75      7.94 o 
   5  -1   8        6.12       12.73     15.23 o 
   6  -1   8       12.99        6.78     31.96 o 
  -6   0   8       11.28       21.86      7.42 o 
  -5   0   8      103.71       95.75     21.85 o 
  -4   0   8        3.44       -5.87     17.75 o 
  -3   0   8        4.14        7.72      8.06 o 
  -2   0   8        0.82       -3.76     13.13 o 
  -1   0   8       63.84       60.38      7.17 o 
   0   0   8       22.74       14.21      6.59 o 
   1   0   8        1.48       -6.74      7.48 o 
   2   0   8        0.14       -1.16      7.64 o 
   3   0   8       32.56       45.76     15.57 o 
   4   0   8       28.93       15.90     13.45 o 
   5   0   8      128.27      147.61     25.12 o 
   6   0   8       29.08       34.81     22.93 o 
  -7   1   8       16.73       26.04     12.40 o 
  -6   1   8        0.13       11.11     19.62 o 
  -5   1   8       74.05       89.02     21.55 o 
  -4   1   8      113.10       99.02     22.20 o 
  -3   1   8      324.01      281.29     26.10 o 
  -2   1   8       86.01       78.80     19.32 o 
  -1   1   8      230.11      214.48     16.89 o 
   0   1   8      285.20      241.37     15.09 o 
   1   1   8        8.99       -2.17      7.59 o 
   2   1   8      599.61      542.88     22.11 o 
   3   1   8       16.48       19.38     12.74 o 
   4   1   8       22.66       19.26     17.68 o 
   5   1   8        2.42       30.92     22.30 o 
   6   1   8       22.53       55.02     24.49 o 
  -7   2   8        2.15       -4.57     20.80 o 
  -6   2   8       24.95       43.51     21.52 o 
  -5   2   8       98.54       90.51     22.34 o 
  -4   2   8        1.35       -0.37     17.85 o 
  -3   2   8        7.43       20.20     17.51 o 
  -2   2   8      113.63       97.10     19.27 o 
  -1   2   8       91.15      113.00     19.86 o 
   0   2   8       55.08       31.03     17.41 o 
   1   2   8      324.03      270.32     16.71 o 
   2   2   8        3.73       -3.96     11.49 o 
   3   2   8       15.26       40.56     23.15 o 
   4   2   8        5.98       32.39     19.27 o 
   5   2   8        2.16       57.52     24.27 o 
   6   2   8      244.64      301.91     34.63 o 
  -7   3   8        0.66      -17.68     21.88 o 
  -6   3   8        0.65      -11.58     19.82 o 
  -5   3   8       36.05       25.98     20.67 o 
  -4   3   8      319.10      287.78     28.41 o 
  -3   3   8      261.09      307.08     29.07 o 
  -2   3   8      208.32      226.08     23.13 o 
  -1   3   8        0.04      -12.43     16.23 o 
   0   3   8        0.04        6.23     16.51 o 
   1   3   8       20.56       14.31     11.90 o 
   2   3   8       30.43       29.65     18.90 o 
   3   3   8       17.35       12.97     17.73 o 
   4   3   8        0.81       10.33     19.47 o 
   5   3   8        6.65       34.89     23.90 o 
  -8   4   8       39.98       71.01     28.12 o 
  -7   4   8        2.80      -20.37     21.89 o 
  -6   4   8        0.00       -2.66     20.15 o 
  -5   4   8      166.25      167.84     24.82 o 
  -4   4   8       68.55       98.18     21.40 o 
  -3   4   8       46.85       41.54     18.92 o 
  -2   4   8      159.23      139.09     21.55 o 
  -1   4   8      162.07      152.98     23.15 o 
   0   4   8        0.24      -22.56     15.64 o 
   1   4   8        0.48      -16.99     11.33 o 
   2   4   8        1.86        8.77     12.38 o 
   5   4   8        1.26        8.34     23.99 o 
  -8   5   8        4.20      -13.43     26.45 o 
  -7   5   8       22.69       -2.85     22.83 o 
  -6   5   8       75.61       87.81     25.24 o 
  -5   5   8       37.55       51.25     21.64 o 
  -4   5   8       20.98       29.12     19.19 o 
  -3   5   8       28.63       15.57     17.89 o 
  -2   5   8       24.57       24.41     17.69 o 
  -1   5   8       14.38       14.35     17.14 o 
   0   5   8      405.12      420.77     21.73 o 
   1   5   8       51.35       47.57     19.88 o 
   2   5   8     1126.23     1179.69     53.46 o 
   4   5   8       66.70       78.02     23.66 o 
   5   5   8        0.08       23.43     25.06 o 
  -8   6   8       72.35       53.48     28.81 o 
  -7   6   8      219.51      208.17     31.67 o 
  -6   6   8      187.47      184.63     29.05 o 
  -5   6   8       50.73       24.86     20.84 o 
  -4   6   8        0.71        6.93     18.66 o 
  -3   6   8      147.07      142.86     22.94 o 
  -2   6   8       34.61       45.30      7.63 o 
  -1   6   8      256.73      261.26     24.83 o 
   0   6   8      305.24      342.05     20.59 o 
   1   6   8      898.90      820.46     28.65 o 
   2   6   8       38.85       70.41     22.10 o 
   3   6   8        1.86       -2.65     20.14 o 
   4   6   8       54.68       28.21     22.27 o 
  -7   7   8       30.46       34.77     26.78 o 
  -6   7   8      146.49      139.36     26.95 o 
  -5   7   8        0.00      -16.45     19.93 o 
  -4   7   8       83.05       60.35     21.33 o 
  -3   7   8       11.38       16.74     19.30 o 
  -2   7   8      208.87      239.66     25.70 o 
  -1   7   8      319.69      347.29     21.51 o 
   0   7   8      943.23      965.58     32.19 o 
   1   7   8      311.28      341.60     31.80 o 
   2   7   8        0.84       -3.36     21.03 o 
   3   7   8        4.75       10.70     22.11 o 
   4   7   8      101.23      128.54     28.26 o 
  -7   8   8       86.30       87.39     30.48 o 
  -6   8   8       21.07       37.41     25.80 o 
  -5   8   8       18.81       26.82     21.80 o 
  -4   8   8      366.27      328.62     32.68 o 
  -3   8   8      317.58      317.70     29.89 o 
  -2   8   8     1530.93     1423.74     59.41 o 
  -1   8   8      962.98      894.12     23.97 o 
   0   8   8      252.44      281.35     19.46 o 
   1   8   8        7.20       19.09     21.96 o 
   2   8   8       18.22       33.97     23.73 o 
   3   8   8      173.14      153.63     29.73 o 
  -7   9   8        1.16      -37.33     25.15 o 
  -6   9   8       17.95       16.72     26.95 o 
  -5   9   8       23.91       25.58     24.63 o 
  -4   9   8     1006.71      861.12     47.20 o 
  -3   9   8      757.92      676.46     41.12 o 
  -2   9   8     1377.47     1312.40     41.00 o 
  -1   9   8      324.34      331.45     22.88 o 
   0   9   8        0.07       -6.61     20.88 o 
   1   9   8       25.86       31.47     24.69 o 
   2   9   8      109.94      144.43     29.71 o 
  -6  10   8      127.91       89.78     30.31 o 
  -5  10   8      363.89      372.23     38.87 o 
  -4  10   8      793.89      778.61     46.51 o 
  -3  10   8      740.70      688.14     43.01 o 
  -2  10   8       20.99       44.20     18.85 o 
  -1  10   8        0.00       -5.06     14.90 o 
   0  10   8       65.48      109.46     28.92 o 
   1  10   8       36.08       39.49     26.90 o 
  -5  11   8      548.86      495.03     41.89 o 
  -4  11   8      432.42      409.76     38.85 o 
  -3  11   8       87.99      107.71     20.14 o 
  -2  11   8       10.11       35.43     17.86 o 
  -1  11   8      101.84      151.14     30.10 o 
   0  11   8       72.52      131.26     31.39 o 
  -4  12   8      115.68       98.56     21.11 o 
  -3  12   8        6.67       15.43     17.92 o 
  -2  12   8       22.50       14.71     36.85 o 
  -1  12   8        7.07       13.96     28.46 o 
   0 -12   9       81.17      131.06     28.26 o 
   1 -12   9       59.35       49.71     25.21 o 
   2 -12   9        4.60       18.18     25.06 o 
  -2 -11   9       39.25       60.64     26.10 o 
  -1 -11   9        3.09       10.47     22.74 o 
   0 -11   9       21.88       32.81     23.13 o 
   1 -11   9       68.51       63.04     24.11 o 
   2 -11   9       52.40       27.75     35.64 o 
   3 -11   9      133.29      153.75     22.67 o 
   4 -11   9       36.49       38.12     21.17 o 
  -3 -10   9        0.66       21.49     23.09 o 
  -2 -10   9       87.42      114.49     26.32 o 
  -1 -10   9       54.88       55.52     23.26 o 
   0 -10   9        0.20       11.12     20.74 o 
   1 -10   9       40.40       57.94     22.64 o 
   2 -10   9       27.42       18.98     18.81 o 
   3 -10   9        1.36       -2.59     17.47 o 
   4 -10   9       61.46       43.05     20.01 o 
  -4  -9   9        3.21      -10.01     18.87 o 
  -3  -9   9        0.97        0.60     17.13 o 
  -2  -9   9      137.26      166.93     26.23 o 
  -1  -9   9       11.28        1.00     20.29 o 
   0  -9   9        1.82        6.11     19.30 o 
   1  -9   9        2.08      -21.46     41.08 o 
   2  -9   9      183.13      209.83     21.66 o 
   3  -9   9      777.65      656.00     30.80 o 
   4  -9   9      102.82       94.37     21.74 o 
   5  -9   9     1159.91      918.90     37.68 o 
  -4  -8   9        0.50       -8.14     19.77 o 
  -3  -8   9       14.70       33.16     17.44 o 
  -2  -8   9       15.01       11.81     13.16 o 
  -1  -8   9        5.07       -7.21     17.75 o 
   0  -8   9       18.03       13.50     18.85 o 
   1  -8   9      164.30      182.94     19.81 o 
   2  -8   9      311.22      353.18     23.66 o 
   3  -8   9      719.43      655.97     37.71 o 
   4  -8   9      573.40      507.38     27.75 o 
   5  -8   9     1355.49     1141.77     41.73 o 
  -5  -7   9        2.20       -7.41     19.86 o 
  -4  -7   9       22.28       -0.36     17.59 o 
  -3  -7   9       30.54       40.18     13.88 o 
  -2  -7   9       42.95       32.62     12.74 o 
  -1  -7   9       58.14       53.76     18.94 o 
   0  -7   9       74.03       57.30     19.17 o 
   1  -7   9      226.53      225.08     19.45 o 
   2  -7   9        0.04      -13.29     14.18 o 
   3  -7   9      513.65      480.41     36.74 o 
   4  -7   9      254.92      258.55     27.44 o 
   5  -7   9      327.32      338.15     27.89 o 
   6  -7   9      128.49      117.34     23.75 o 
  -5  -6   9        9.71        9.92     31.74 o 
  -4  -6   9        4.56        6.79     16.78 o 
  -3  -6   9       21.09       32.54      7.42 o 
  -2  -6   9      322.64      336.96     17.07 o 
  -1  -6   9      182.26      246.83     23.01 o 
   0  -6   9        6.94       -8.24     12.79 o 
   1  -6   9      135.24      143.53     16.94 o 
   2  -6   9        4.79       -0.94     13.78 o 
   3  -6   9        3.90       -4.34     14.99 o 
   4  -6   9       16.99       21.48     17.34 o 
   5  -6   9        0.09       12.05     18.44 o 
   6  -6   9       23.67       12.44     36.18 o 
  -6  -5   9       11.88       -8.31     30.77 o 
  -5  -5   9        1.81      -12.25     28.64 o 
  -4  -5   9        7.36       -0.18     19.05 o 
  -3  -5   9      113.90      113.63     13.77 o 
  -2  -5   9       91.48       94.31     17.76 o 
  -1  -5   9       13.78       14.88     12.68 o 
   0  -5   9      330.94      309.66     18.62 o 
   1  -5   9        3.45        4.91     13.34 o 
   2  -5   9        6.09       -3.66     12.77 o 
   3  -5   9        0.06        8.95     14.60 o 
   4  -5   9        0.07        2.40     18.06 o 
   5  -5   9       11.06       14.91     22.93 o 
   6  -5   9        0.41       13.32     20.32 o 
  -6  -4   9        1.24      -21.17     29.74 o 
  -5  -4   9       95.41      155.05     32.56 o 
  -4  -4   9       56.08       42.72     12.05 o 
  -3  -4   9        0.00       11.26     12.66 o 
  -2  -4   9        0.03        0.03     12.24 o 
  -1  -4   9       91.05      114.26     13.62 o 
   0  -4   9        1.78       -5.52      9.84 o 
   1  -4   9        0.98       -9.48     16.08 o 
   2  -4   9      103.38      122.82      9.93 o 
   3  -4   9       16.16       14.63     14.51 o 
   4  -4   9        7.12       36.49     16.25 o 
   5  -4   9        5.79       17.48     18.49 o 
   6  -4   9      207.32      210.08     25.61 o 
  -7  -3   9       17.95       20.25     32.74 o 
  -6  -3   9       69.25       77.68     32.07 o 
  -5  -3   9        4.70       17.63     15.12 o 
  -4  -3   9       29.88       41.65     20.32 o 
  -3  -3   9       20.41       16.99     12.39 o 
  -2  -3   9       91.30       82.48     19.76 o 
  -1  -3   9       67.26       64.91     11.00 o 
   0  -3   9      231.90      224.58     12.33 o 
   1  -3   9      182.63      194.01     14.67 o 
   2  -3   9        3.38        0.37      8.32 o 
   3  -3   9        1.98        5.87      8.94 o 
   4  -3   9        0.64       41.88     16.68 o 
   5  -3   9      197.37      352.41     85.44 o 
   6  -3   9      109.99       72.56     22.84 o 
  -7  -2   9       19.06      -22.17     28.82 o 
  -6  -2   9        0.41        5.02     28.38 o 
  -5  -2   9       11.24       34.48      8.63 o 
  -4  -2   9        4.11       -5.20     19.23 o 
  -3  -2   9      123.96      122.49     18.58 o 
  -2  -2   9        2.13        1.28      9.07 o 
  -1  -2   9        0.39        4.90      7.34 o 
   0  -2   9      298.67      282.54     16.19 o 
   1  -2   9       27.98       20.31     12.19 o 
   2  -2   9       23.12       36.38      9.20 o 
   3  -2   9        1.75       -0.23      9.38 o 
   5  -2   9       55.73      126.80     20.88 o 
   6  -2   9      103.55       64.85     35.75 o 
  -6  -1   9       14.73       19.99     18.82 o 
  -5  -1   9      104.01      107.07     23.60 o 
  -4  -1   9        2.44       -0.74     19.01 o 
  -3  -1   9       15.69       10.78      9.65 o 
  -2  -1   9        9.91        6.94     10.41 o 
  -1  -1   9      330.34      294.19     11.86 o 
   0  -1   9      137.89      143.83      9.94 o 
   1  -1   9      190.53      248.06     19.26 o 
   2  -1   9        6.62        1.61     11.04 o 
   3  -1   9       56.86       59.12     10.19 o 
   4  -1   9       62.94       92.04     12.31 o 
   5  -1   9       22.06       45.67     26.89 o 
   6  -1   9       27.44       43.77     34.58 o 
  -6   0   9       11.49       48.31     21.03 o 
  -5   0   9       51.96       61.55     21.62 o 
  -4   0   9       49.71       68.32     20.53 o 
  -3   0   9        8.41       17.56     18.86 o 
  -2   0   9       62.24       72.69      7.38 o 
  -1   0   9       19.41       20.00      7.36 o 
   0   0   9       54.56       66.62      8.15 o 
   1   0   9      163.58      175.60     11.59 o 
   2   0   9       19.89       17.80      9.65 o 
   3   0   9       24.93       33.12     11.78 o 
   4   0   9       31.01       16.12     12.38 o 
   5   0   9        1.87       -4.56     16.88 o 
   6   0   9        2.14      -12.42     33.82 o 
  -7   1   9       15.33       25.08     20.66 o 
  -6   1   9       88.53      118.73     24.71 o 
  -5   1   9       30.77       28.36     21.18 o 
  -4   1   9        0.02       -9.08     20.68 o 
  -3   1   9      145.42      158.55     23.82 o 
  -2   1   9       29.01       27.05     19.32 o 
  -1   1   9      461.12      444.96     12.43 o 
   0   1   9        0.53       -7.48      6.73 o 
   1   1   9        6.35       11.66      9.63 o 
   2   1   9        1.68       30.20     13.04 o 
   3   1   9        1.84       -9.67     13.21 o 
   4   1   9       90.21      109.56     22.09 o 
   5   1   9        0.19       27.73     22.84 o 
  -7   2   9        0.21       -4.63     21.40 o 
  -6   2   9       49.95       64.24     23.56 o 
  -5   2   9        0.46       10.20     20.39 o 
  -4   2   9       48.79       43.38     20.77 o 
  -3   2   9       34.25       15.55     18.55 o 
  -2   2   9       49.85       49.04     19.37 o 
  -1   2   9       32.11       31.46      7.96 o 
   0   2   9       27.72       17.00     10.73 o 
   1   2   9       17.26       10.14     12.75 o 
   2   2   9       45.05       38.15     13.47 o 
   3   2   9      156.43      149.52     16.83 o 
   4   2   9       60.27       37.07     20.51 o 
   5   2   9       39.33       44.76     22.37 o 
  -8   3   9       86.06       84.29     28.32 o 
  -7   3   9      106.60      106.69     26.37 o 
  -6   3   9       11.17       11.03     21.99 o 
  -5   3   9       16.71       -7.21     20.07 o 
  -4   3   9       96.99      129.78     23.19 o 
  -3   3   9       14.54       19.34     20.56 o 
  -2   3   9      254.54      268.46     25.72 o 
  -1   3   9       22.51        7.20      7.89 o 
   0   3   9      102.31       70.65     20.86 o 
   1   3   9       21.03       35.65     13.20 o 
   2   3   9       28.11       19.06     13.42 o 
   3   3   9        4.24       -2.96     17.92 o 
   4   3   9        7.73       31.80     21.04 o 
   5   3   9       10.22        6.87     21.49 o 
  -8   4   9       17.28        1.56     26.27 o 
  -7   4   9        7.37        1.01     24.55 o 
  -6   4   9        0.56       13.89     22.44 o 
  -5   4   9       32.53       45.94     22.53 o 
  -4   4   9       75.91       71.74     21.31 o 
  -3   4   9      135.21       98.82     22.38 o 
  -2   4   9      130.93      122.51     23.87 o 
  -1   4   9       49.13       68.26     20.72 o 
   0   4   9      307.81      307.12     27.43 o 
   1   4   9       17.34       10.11     15.75 o 
   3   4   9        2.72       53.76     20.99 o 
   4   4   9        2.66       -2.04     20.34 o 
   5   4   9       14.63        4.42     21.86 o 
  -7   5   9       31.90       -9.42     24.50 o 
  -6   5   9        0.49      -11.61     21.81 o 
  -5   5   9       14.95       23.55     20.78 o 
  -4   5   9        0.47       21.67     19.87 o 
  -3   5   9       45.25       28.52     19.90 o 
  -2   5   9      144.78      151.56     23.66 o 
  -1   5   9      302.14      278.07     27.64 o 
   0   5   9      200.14      237.95     18.94 o 
   1   5   9        9.24       68.64     16.36 o 
   2   5   9       11.39       54.10     21.21 o 
   3   5   9        0.50        7.08     20.22 o 
   4   5   9       49.45       40.24     22.81 o 
  -7   6   9        8.80       22.18     25.95 o 
  -6   6   9       50.21       53.59     24.80 o 
  -5   6   9      122.54      126.10     25.46 o 
  -4   6   9       90.09       85.26     22.68 o 
  -3   6   9       36.55       36.10     20.42 o 
  -2   6   9      191.59      233.50     26.43 o 
  -1   6   9        7.25       14.52     18.67 o 
   1   6   9       14.73       55.06     18.90 o 
   2   6   9       19.02       28.46     21.06 o 
   3   6   9       98.85      123.13     26.44 o 
   4   6   9        0.71       12.45     22.65 o 
  -7   7   9        3.77       24.94     26.34 o 
  -6   7   9      119.89      124.08     28.19 o 
  -5   7   9        8.65      -16.43     19.80 o 
  -4   7   9        4.69      -14.71     19.43 o 
  -3   7   9       44.83       81.00     21.74 o 
   0   7   9      124.95      164.54     17.36 o 
   1   7   9        9.01      -11.34     19.48 o 
   2   7   9        0.04       19.71     22.67 o 
   3   7   9        1.03        9.89     22.97 o 
  -7   8   9       58.66       67.23     29.67 o 
  -6   8   9      101.69      112.17     28.15 o 
  -5   8   9        8.84       39.69     23.92 o 
  -4   8   9      100.96      127.43     25.26 o 
  -3   8   9        0.01       16.10     20.43 o 
  -2   8   9        0.23       39.94     20.69 o 
  -1   8   9        0.16       15.20     14.41 o 
   0   8   9       25.92       33.58     15.12 o 
   1   8   9       63.94       47.58     24.70 o 
   2   8   9        6.75      -12.16     22.58 o 
   3   8   9        3.48        4.12     24.37 o 
  -6   9   9        8.74      -31.07     24.00 o 
  -5   9   9        0.61       23.17     23.60 o 
  -4   9   9       28.94       18.09     24.06 o 
  -3   9   9       75.92       90.07     25.63 o 
  -2   9   9        2.90       -3.17     15.38 o 
  -1   9   9       18.90       11.45     19.67 o 
   0   9   9      185.23      190.41     30.51 o 
   1   9   9       27.60       39.15     25.72 o 
   2   9   9        5.42      -10.80     23.55 o 
  -6  10   9      182.89      169.45     33.89 o 
  -5  10   9       18.02      -15.09     25.28 o 
  -4  10   9      337.15      319.26     35.40 o 
  -3  10   9       16.60        2.78     22.56 o 
  -2  10   9        1.52       -0.89     16.26 o 
  -1  10   9       34.89       36.62     16.92 o 
   0  10   9        2.68       11.78     25.16 o 
   1  10   9        0.08       28.44     27.60 o 
  -5  11   9       48.85       82.49     30.50 o 
  -4  11   9      108.81      102.38     28.82 o 
  -3  11   9       33.49       27.88     18.09 o 
  -2  11   9        0.34      -18.94     16.92 o 
  -1  11   9       19.29        7.50     26.16 o 
   0  11   9        6.46        6.19     27.79 o 
  -3  12   9        3.75       -0.67     18.39 o 
  -1 -11  10       45.86       80.95     24.77 o 
   0 -11  10        9.03       15.86     21.75 o 
   1 -11  10        2.69        8.88     21.99 o 
   2 -11  10       10.05      -15.06     19.49 o 
   3 -11  10        0.14       -5.65     19.46 o 
  -2 -10  10       37.86      112.92     27.01 o 
  -1 -10  10        0.89       35.90     21.75 o 
   0 -10  10       50.02       73.67     23.05 o 
   1 -10  10       34.47       26.79     21.00 o 
   2 -10  10       30.83       24.41     33.68 o 
   3 -10  10       45.81       31.92     19.27 o 
   4 -10  10       23.05       35.27     20.95 o 
  -3  -9  10        8.88       15.35     18.40 o 
  -2  -9  10        5.63      -14.71     17.03 o 
  -1  -9  10        2.47       41.93     20.46 o 
   1  -9  10        0.32       13.06     17.13 o 
   2  -9  10      251.28      261.83     22.91 o 
   3  -9  10        0.61        2.10     18.15 o 
   4  -9  10       36.11       22.58     19.52 o 
  -4  -8  10        2.12       -2.24     17.68 o 
  -3  -8  10        4.79        7.27     16.23 o 
  -2  -8  10       26.49       16.54     16.37 o 
  -1  -8  10       16.28       12.85     18.50 o 
   0  -8  10       59.26       61.64     19.79 o 
   1  -8  10        0.00       -2.87     16.49 o 
   2  -8  10        6.00       14.88     15.81 o 
   3  -8  10        0.68       -9.25     16.62 o 
   4  -8  10       13.86       29.13     18.20 o 
   5  -8  10       95.73       91.75     22.78 o 
  -5  -7  10        4.31      -25.36     18.45 o 
  -4  -7  10       37.90       37.62     17.99 o 
  -3  -7  10        2.24       12.48      8.48 o 
  -2  -7  10       22.85       43.86     15.80 o 
  -1  -7  10        0.97        8.88     14.83 o 
   0  -7  10        5.95      -14.13     16.51 o 
   1  -7  10      102.10      137.39     19.34 o 
   2  -7  10        4.26       -0.20     14.99 o 
   3  -7  10       42.28       86.68     17.69 o 
   4  -7  10       20.08       16.16     19.61 o 
   5  -7  10       53.52       41.67     21.23 o 
  -5  -6  10        0.04      -12.78     18.26 o 
  -4  -6  10        0.23       -2.98     16.30 o 
  -3  -6  10       18.51       35.05     14.67 o 
  -2  -6  10       70.09       84.90     16.31 o 
  -1  -6  10        0.45       -2.52     14.03 o 
   0  -6  10      121.14      126.59     24.15 o 
   1  -6  10      186.76      175.95     17.56 o 
   2  -6  10       15.85       31.42     15.52 o 
   3  -6  10      220.59      211.19     21.03 o 
   4  -6  10       76.93       77.25     20.15 o 
   5  -6  10        0.17       11.66     37.48 o 
  -6  -5  10        1.21      -18.20     31.57 o 
  -5  -5  10        2.90      -25.48     16.99 o 
  -4  -5  10       28.00       23.74     11.68 o 
  -3  -5  10        1.36        0.77     13.90 o 
  -2  -5  10       38.30       35.01     14.53 o 
  -1  -5  10       24.76       30.17     13.48 o 
   0  -5  10        0.88        3.50     13.66 o 
   1  -5  10       32.31       31.19     17.97 o 
   2  -5  10      156.80      163.01     17.98 o 
   3  -5  10        0.02        7.56     15.51 o 
   4  -5  10       49.50       69.08     18.73 o 
   5  -5  10        0.00       -1.91     19.58 o 
  -6  -4  10        2.56      -44.36     29.57 o 
  -5  -4  10       20.13       27.84     28.87 o 
  -4  -4  10       27.52       20.24     15.29 o 
  -3  -4  10      367.48      365.83     19.87 o 
  -2  -4  10       35.86       36.80     13.18 o 
  -1  -4  10       27.22       21.08     11.76 o 
   0  -4  10       43.07       51.31     11.15 o 
   1  -4  10        7.78       -0.87     11.26 o 
   2  -4  10        3.11        1.55     13.42 o 
   3  -4  10       28.84       63.26     16.71 o 
   4  -4  10       13.48        5.55     16.92 o 
   5  -4  10        0.39      -12.63     18.03 o 
   6  -4  10       76.78       52.64     22.98 o 
  -5  -3  10       17.45       24.05     12.36 o 
  -4  -3  10       72.42       62.19     16.40 o 
  -3  -3  10        0.68        6.95     11.91 o 
  -2  -3  10       47.60       53.16     11.79 o 
  -1  -3  10       80.26       99.29     20.26 o 
   0  -3  10        9.86        6.28     12.54 o 
   1  -3  10       10.05        1.86     13.31 o 
   2  -3  10      219.83      294.33     14.33 o 
   4  -3  10        0.05       73.59     18.28 o 
   5  -3  10       10.77       15.12     18.36 o 
   6  -3  10        0.00      -29.80     19.86 o 
  -5  -2  10       75.44      109.67     22.82 o 
  -4  -2  10       90.21       94.97     13.95 o 
  -3  -2  10       78.90       90.87     12.49 o 
  -2  -2  10        2.77       -2.14     17.33 o 
  -1  -2  10      379.58      361.08     39.23 o 
   0  -2  10       11.78       22.46     11.61 o 
   1  -2  10      118.01      142.22     12.48 o 
   2  -2  10      269.36      321.36     13.77 o 
   3  -2  10       58.52       72.53     11.58 o 
   4  -2  10      249.20      324.07     24.21 o 
   5  -2  10        7.75       12.94     18.91 o 
  -6  -1  10       32.15       47.21     18.05 o 
  -5  -1  10       84.15      105.07     26.12 o 
  -4  -1  10      103.21      112.96     23.96 o 
  -3  -1  10      215.30      203.09     13.70 o 
  -2  -1  10       37.32       25.19     26.25 o 
  -1  -1  10      326.08      312.00     21.35 o 
   0  -1  10       39.26       58.27      9.04 o 
   1  -1  10      125.18      119.95     11.66 o 
   2  -1  10      234.77      240.00     16.11 o 
   3  -1  10       90.49      116.43     11.41 o 
   4  -1  10        6.24        1.00     10.18 o 
   5  -1  10        0.00       -8.71     30.12 o 
  -6   0  10        2.60       22.03     21.69 o 
  -5   0  10        4.03       16.73     21.88 o 
  -4   0  10       10.14        6.49     20.31 o 
  -3   0  10       55.19       63.51     22.74 o 
  -2   0  10       19.70        7.02      8.49 o 
  -1   0  10       97.44      146.67     21.74 o 
   0   0  10      200.96      213.78     11.36 o 
   1   0  10       17.06       27.86      9.65 o 
   2   0  10       48.98       45.50      9.91 o 
   3   0  10      198.26      178.71     15.29 o 
   4   0  10       48.29       63.49     14.02 o 
   5   0  10       30.14       49.90     18.67 o 
  -7   1  10      138.98      101.00     25.92 o 
  -6   1  10      355.35      424.84     35.18 o 
  -5   1  10       43.33       87.45     23.78 o 
  -4   1  10      329.51      323.80     30.84 o 
  -3   1  10        3.62      -14.42     19.39 o 
  -2   1  10        1.53       -0.07     20.50 o 
  -1   1  10      322.01      259.41     23.88 o 
   0   1  10       79.61       72.73      9.02 o 
   1   1  10      185.76      213.09     14.98 o 
   2   1  10       87.59       98.87     13.11 o 
   3   1  10        8.05       -7.52     20.08 o 
   4   1  10       20.64       27.14     19.68 o 
   5   1  10        6.40      -14.13     19.20 o 
  -7   2  10      321.92      323.85     33.70 o 
  -6   2  10      673.16      639.64     41.06 o 
  -5   2  10      112.91      145.02     25.48 o 
  -4   2  10      184.34      173.52     28.02 o 
  -3   2  10       38.03       31.06     20.45 o 
  -2   2  10      161.32      180.65     25.62 o 
  -1   2  10      213.68      185.09     32.97 o 
   0   2  10        7.70        0.00     11.04 o 
   1   2  10       15.75       16.55     13.76 o 
   2   2  10       72.46       70.96     15.20 o 
   3   2  10        3.23       17.13     14.40 o 
   4   2  10        5.42       16.87     19.94 o 
   5   2  10        3.28       40.42     22.55 o 
  -7   3  10       79.28       85.57     26.11 o 
  -6   3  10      175.73      186.50     30.14 o 
  -5   3  10       26.99       -5.68     20.69 o 
  -4   3  10       19.09        9.24     20.94 o 
  -3   3  10       20.94        5.54     21.85 o 
  -2   3  10       50.94       58.50     21.47 o 
  -1   3  10       50.33       80.64     22.57 o 
   0   3  10      102.41      105.41     23.84 o 
   1   3  10       22.42      117.01     16.26 o 
   2   3  10        0.62       12.00     19.03 o 
   3   3  10        9.66       18.55     20.72 o 
   4   3  10        2.11        4.10     21.03 o 
  -7   4  10       28.34       16.82     24.42 o 
  -6   4  10        4.01      -15.37     22.69 o 
  -5   4  10       78.40       57.40     23.81 o 
  -4   4  10       26.36       29.62     21.41 o 
  -3   4  10      272.00      275.84     28.83 o 
  -2   4  10       25.01       25.54     23.13 o 
  -1   4  10        9.47      -16.80     19.29 o 
   0   4  10       42.15       34.03     21.61 o 
   1   4  10       22.79       38.37     14.57 o 
   2   4  10       11.62       18.47     13.94 o 
   3   4  10       47.32       47.82     22.40 o 
   4   4  10        3.49        1.58     22.31 o 
  -7   5  10       65.80       90.71     28.10 o 
  -6   5  10       26.18       -1.33     23.64 o 
  -5   5  10       73.49       63.25     24.03 o 
  -4   5  10        7.07      -19.35     19.29 o 
  -3   5  10       20.61      -12.86     20.17 o 
  -2   5  10      113.53      123.87     24.62 o 
  -1   5  10       15.16       41.85     23.17 o 
   0   5  10       61.62      112.00     30.58 o 
   1   5  10      119.16      158.97     17.52 o 
   2   5  10       21.91       41.16     21.40 o 
   3   5  10        6.56       50.89     22.93 o 
   4   5  10       17.52       24.85     22.78 o 
  -7   6  10       21.33      -14.04     26.03 o 
  -6   6  10      134.96      123.89     27.74 o 
  -5   6  10       44.06       62.34     23.87 o 
  -4   6  10       30.73       38.68     21.95 o 
  -3   6  10       29.89       28.45     21.31 o 
  -2   6  10       66.79      107.90     23.92 o 
  -1   6  10       11.87       49.82     21.28 o 
   0   6  10        0.23       55.51     15.53 o 
   1   6  10       11.14        6.53     13.78 o 
   2   6  10       11.47       15.16     22.27 o 
   3   6  10        8.09        5.20     22.18 o 
  -7   7  10       10.26       -5.38     26.67 o 
  -6   7  10      161.06      172.26     30.31 o 
  -5   7  10        2.88        4.38     21.80 o 
  -4   7  10      461.91      353.86     33.70 o 
  -3   7  10        1.99       49.06     22.32 o 
  -2   7  10      275.10      208.18     27.06 o 
  -1   7  10        0.04      -20.01     13.78 o 
   0   7  10       71.58       89.12     16.12 o 
   1   7  10       48.63       31.01     22.13 o 
   2   7  10       97.37      108.19     27.27 o 
   3   7  10        0.82        7.05     23.53 o 
  -6   8  10      296.78      246.89     34.21 o 
  -5   8  10       14.11        2.28     22.57 o 
  -4   8  10       94.78       59.74     24.35 o 
  -2   8  10       69.29       57.39     21.83 o 
  -1   8  10        1.39       -2.79     14.48 o 
   0   8  10        0.02        5.44     14.39 o 
   1   8  10       11.25        9.26     23.60 o 
   2   8  10        7.50       14.84     23.98 o 
  -6   9  10      302.74      303.96     37.56 o 
  -5   9  10        1.65        0.41     24.68 o 
  -4   9  10       76.24       84.06     26.58 o 
  -3   9  10        1.99      -28.38     20.97 o 
  -2   9  10        0.00      -17.21     20.72 o 
  -1   9  10       20.60       20.56     15.95 o 
   0   9  10        9.80       26.87     25.37 o 
   1   9  10       23.52       29.52     26.90 o 
  -5  10  10       10.15       17.79     26.43 o 
  -4  10  10       56.16       18.65     25.96 o 
  -3  10  10        7.05      -22.39     23.36 o 
  -2  10  10       79.96       75.15     18.74 o 
  -1  10  10        7.17        3.81     39.68 o 
   0  10  10        0.29        7.18     25.85 o 
  -4  11  10       24.86       30.62     27.02 o 
  -3  11  10        0.02      -46.49     31.81 o 
  -2  11  10       72.07      108.50     27.87 o 
  -1  11  10       39.11       61.49     29.68 o 
   0 -11  11        2.02      -17.07     20.69 o 
   1 -11  11        0.80       -2.92     22.03 o 
   2 -11  11      104.17       90.61     30.79 o 
  -2 -10  11        0.23      -15.48     20.90 o 
  -1 -10  11      106.40      140.03     27.40 o 
   0 -10  11        0.94       12.72     20.96 o 
   1 -10  11        3.89       -0.10     20.43 o 
   2 -10  11      172.89      135.36     29.24 o 
   3 -10  11       25.69       11.98     19.44 o 
  -3  -9  11        4.62       28.70     22.90 o 
  -2  -9  11        9.66       16.35     17.30 o 
  -1  -9  11       58.69       60.72     22.41 o 
   0  -9  11      117.27       94.94     23.49 o 
   1  -9  11      180.56      153.47     22.50 o 
   2  -9  11       89.88      108.56     20.22 o 
   3  -9  11      116.13       88.59     21.18 o 
   4  -9  11        1.26      -15.14     19.01 o 
  -4  -8  11        1.03      -23.67     51.35 o 
  -3  -8  11        1.69       19.96     21.26 o 
  -2  -8  11       50.71       29.24     16.82 o 
  -1  -8  11      147.77      117.45     19.43 o 
   0  -8  11      406.53      338.96     29.60 o 
   1  -8  11      104.94       90.54     19.02 o 
   2  -8  11       82.73       59.84     17.84 o 
   3  -8  11       28.90        3.86     17.28 o 
   4  -8  11       24.04       27.41     33.36 o 
  -4  -7  11        1.50       -4.94     20.96 o 
  -3  -7  11        9.85       31.63     16.09 o 
  -2  -7  11      251.16      186.27     19.77 o 
  -1  -7  11       60.08       66.34     16.39 o 
   0  -7  11      183.05      134.08     28.57 o 
   1  -7  11       81.72       79.39     17.23 o 
   2  -7  11       69.14       92.99     17.86 o 
   3  -7  11       68.06      105.89     39.63 o 
   4  -7  11       94.95      132.01     22.05 o 
   5  -7  11      187.52      217.69     43.41 o 
  -5  -6  11        0.59      -25.88     17.25 o 
  -4  -6  11       89.04       90.76     26.95 o 
  -3  -6  11       27.12       50.01     15.66 o 
  -2  -6  11      227.79      185.28     18.26 o 
  -1  -6  11        9.73       18.70     13.91 o 
   0  -6  11        0.54      -20.54     13.69 o 
   1  -6  11       62.07       66.92     15.66 o 
   2  -6  11        3.05       -1.15     15.01 o 
   3  -6  11      281.03      329.47     23.96 o 
   4  -6  11      513.48      472.73     28.28 o 
   5  -6  11      763.23      642.50     32.69 o 
  -4  -5  11      102.35       76.70     15.79 o 
  -3  -5  11      149.03      138.61     17.03 o 
  -2  -5  11       44.04       29.06     14.23 o 
  -1  -5  11       54.03       44.57     14.24 o 
   0  -5  11      155.37      174.69     20.21 o 
   1  -5  11        0.23        2.55     13.17 o 
   2  -5  11      102.44      118.76     17.51 o 
   3  -5  11      606.36      596.83     28.85 o 
   4  -5  11     1041.06     1035.60     37.68 o 
   5  -5  11      310.84      339.42     28.15 o 
  -5  -4  11       14.69       56.13     18.17 o 
  -4  -4  11       88.16       79.78     15.20 o 
  -3  -4  11       40.55       42.87     14.12 o 
  -2  -4  11        4.86       -7.25     15.37 o 
  -1  -4  11      680.15      596.90     24.04 o 
   0  -4  11        0.05       11.66     10.26 o 
   1  -4  11        3.93       18.36     13.87 o 
   2  -4  11      922.17     1005.78     33.98 o 
   3  -4  11      337.32      364.59     24.14 o 
   4  -4  11      432.53      395.47     27.27 o 
   5  -4  11       15.02        7.54     19.34 o 
  -5  -3  11       34.88       47.11     22.26 o 
  -4  -3  11        0.61       20.53     22.73 o 
  -3  -3  11        2.50      -18.82     14.08 o 
  -2  -3  11       25.29       38.98     16.82 o 
  -1  -3  11       23.90        8.86     10.06 o 
   0  -3  11      271.58      310.75     15.73 o 
   1  -3  11      533.48      829.85     24.99 o 
   2  -3  11      830.53      780.29     20.49 o 
   3  -3  11       71.53      103.24     17.74 o 
   4  -3  11        2.86        9.46     17.43 o 
   5  -3  11       24.07       21.25     25.64 o 
  -5  -2  11        7.53       13.06     21.32 o 
  -4  -2  11       93.20      105.42     25.44 o 
  -3  -2  11      259.07      249.67     15.70 o 
  -2  -2  11      118.88      183.10     13.94 o 
  -1  -2  11      290.35      271.36     15.83 o 
   0  -2  11      307.93      454.07     17.16 o 
   1  -2  11     1096.81     1150.26     39.47 o 
   2  -2  11        0.80        3.55      9.35 o 
   3  -2  11      320.80      314.67     22.35 o 
   4  -2  11        8.94      -13.75     19.85 o 
   5  -2  11       50.71       18.21     32.99 o 
  -6  -1  11       38.07       50.81     23.82 o 
  -5  -1  11        6.90       21.82     22.00 o 
  -4  -1  11       19.67       25.79     21.86 o 
  -3  -1  11        0.38       22.63     22.64 o 
  -2  -1  11      521.88      641.71     21.28 o 
  -1  -1  11        6.97       11.81      8.62 o 
   0  -1  11      489.90      470.18     17.19 o 
   2  -1  11        0.95       -1.09      8.43 o 
   3  -1  11        0.16       12.20      9.93 o 
   4  -1  11        4.19       22.28     13.14 o 
   5  -1  11        2.51       19.22     32.98 o 
  -5   0  11      460.65      569.36     40.74 o 
  -4   0  11      237.97      448.33     35.78 o 
  -2   0  11      717.50      917.51     46.93 o 
  -1   0  11       15.96       28.94      7.80 o 
   0   0  11       37.18      148.08     16.03 o 
   2   0  11       44.05       52.51     10.62 o 
   3   0  11       17.26       10.36     12.32 o 
   4   0  11        5.46       -0.80     15.32 o 
   5   0  11      122.94      135.75     38.11 o 
  -6   1  11      781.97     1126.60     54.41 o 
  -5   1  11      631.48      828.53     45.53 o 
  -4   1  11      784.98     1236.59     56.39 o 
  -3   1  11      869.42     1149.59     53.82 o 
  -2   1  11     1045.07      825.69     43.38 o 
  -1   1  11       87.33       80.94      7.70 o 
   0   1  11      455.41      403.16     15.14 o 
   1   1  11      339.60      589.57     20.67 o 
   2   1  11       22.64       28.37     12.43 o 
   3   1  11       34.05       36.13     13.20 o 
   4   1  11        5.40      -12.31     20.76 o 
   5   1  11        0.01      -14.85     17.15 o 
  -7   2  11      366.77      424.29     36.76 o 
  -6   2  11     1514.22     1358.80     61.97 o 
  -5   2  11      846.79      811.73     45.33 o 
  -4   2  11     1636.76     1758.19     73.71 o 
  -3   2  11     1242.37      979.14     48.69 o 
  -2   2  11       50.53       36.00     22.91 o 
  -1   2  11       29.65       31.70     23.22 o 
   0   2  11        8.19       21.46     15.39 o 
   1   2  11      190.35      257.09     15.91 o 
   2   2  11        0.05      -14.29     13.91 o 
   3   2  11        0.08       17.58     20.57 o 
   4   2  11        7.74        3.33     20.78 o 
  -7   3  11      212.67      256.76     33.82 o 
  -6   3  11      373.30      361.67     35.39 o 
  -5   3  11      191.50      201.39     28.89 o 
  -4   3  11      538.80      521.03     39.14 o 
  -3   3  11        1.28       -5.84     21.29 o 
  -2   3  11        8.61       -9.04     21.19 o 
  -1   3  11       11.09       15.42     22.40 o 
   0   3  11      258.79      238.71     17.51 o 
   1   3  11      111.30      143.65     17.58 o 
   2   3  11        3.26       10.73     14.40 o 
   3   3  11       37.40       51.61     22.74 o 
   4   3  11        1.05       -0.09     21.14 o 
  -7   4  11      198.21      227.78     32.79 o 
  -6   4  11        0.19      -28.46     24.13 o 
  -5   4  11      325.39      316.10     32.88 o 
  -4   4  11      196.52      203.60     28.74 o 
  -3   4  11       59.34       56.65     23.89 o 
  -2   4  11       30.31       -0.06     21.96 o 
  -1   4  11      425.52      367.42     32.84 o 
   0   4  11       13.00        2.94     21.98 o 
   1   4  11       11.38       26.11     15.05 o 
   2   4  11        8.41        9.08     20.32 o 
   3   4  11       14.14       30.58     22.62 o 
   4   4  11       49.65       74.08     25.58 o 
  -7   5  11        0.09       15.83     25.89 o 
  -6   5  11        1.62        8.61     24.77 o 
  -5   5  11       43.99       55.67     25.06 o 
  -4   5  11       88.29       63.25     23.96 o 
  -3   5  11        0.16      -16.70     20.63 o 
  -2   5  11      269.41      306.82     32.04 o 
  -1   5  11       26.05        9.36     25.16 o 
   0   5  11        0.58       10.04     17.59 o 
   1   5  11        5.94       15.89     14.98 o 
   2   5  11        0.58      -12.61     20.74 o 
   3   5  11       26.78        7.31     22.14 o 
  -7   6  11       49.56       54.62     27.78 o 
  -6   6  11       25.65       36.60     26.27 o 
  -5   6  11       27.29       19.95     23.78 o 
  -4   6  11        7.07       36.42     23.17 o 
  -3   6  11       76.81       96.68     24.19 o 
  -2   6  11      101.66      151.84     27.01 o 
  -1   6  11        3.23       15.99     21.91 o 
   0   6  11       44.88       59.14     16.89 o 
   1   6  11       12.87       18.62     21.22 o 
   2   6  11       35.03       70.06     25.11 o 
   3   6  11        2.36       -8.99     21.91 o 
  -6   7  11       65.49       85.35     27.71 o 
  -5   7  11       15.84       14.77     23.75 o 
  -4   7  11      453.67      383.73     36.02 o 
  -3   7  11        0.13       73.31     25.37 o 
  -2   7  11      574.28      452.43     36.16 o 
  -1   7  11        7.74       10.54     15.24 o 
   0   7  11      340.86      305.53     22.34 o 
   1   7  11       13.82       13.47     22.80 o 
   2   7  11       10.50       27.26     24.55 o 
  -6   8  11       17.35       47.65     28.31 o 
  -5   8  11        0.09       31.25     23.81 o 
  -4   8  11      292.98      233.30     31.62 o 
  -3   8  11        1.82      101.52     26.13 o 
  -2   8  11      321.47      302.15     32.46 o 
  -1   8  11        7.79       -4.15     15.39 o 
   0   8  11      273.52      302.20     34.53 o 
   1   8  11        6.49       -1.09     23.68 o 
  -6   9  11       30.56       57.18     29.05 o 
  -5   9  11        4.18       24.38     25.81 o 
  -4   9  11       81.65      112.09     27.68 o 
  -3   9  11        0.01       -1.55     22.60 o 
  -2   9  11        2.28      -12.77     16.65 o 
  -1   9  11       11.98      -12.02     15.97 o 
   0   9  11       57.50       58.10     27.46 o 
   1   9  11        8.74       -5.19     26.01 o 
  -5  10  11       22.05       15.90     26.78 o 
  -4  10  11       14.53       12.21     25.86 o 
  -3  10  11        2.35        7.03     24.10 o 
  -2  10  11        0.50        4.81     17.47 o 
  -1  10  11       55.61       57.17     29.41 o 
  -1 -10  12        7.59       -8.36     18.12 o 
   0 -10  12        0.02        4.93     21.17 o 
   1 -10  12      116.37      129.26     26.51 o 
   2 -10  12        6.67      -38.89     25.93 o 
  -2  -9  12       27.91       40.93     18.05 o 
  -1  -9  12        3.65       -5.40     16.69 o 
   0  -9  12        7.28       27.94     21.20 o 
   1  -9  12       13.02      -17.25     47.24 o 
   2  -9  12        1.33       10.52     19.00 o 
   3  -9  12        0.14        6.77     23.26 o 
  -3  -8  12       43.96       72.47     18.53 o 
  -2  -8  12       18.60       22.13     16.83 o 
  -1  -8  12        0.88       30.80     16.52 o 
   0  -8  12        3.77      -10.77     18.63 o 
   1  -8  12        5.92      -12.62     40.53 o 
   2  -8  12       17.15       41.24     18.69 o 
   3  -8  12        8.81       13.20     18.51 o 
   4  -8  12        0.03      -16.52     18.64 o 
  -4  -7  12        6.87       13.49     20.73 o 
  -3  -7  12      232.22      246.36     21.47 o 
  -2  -7  12       58.12       52.54     17.07 o 
  -1  -7  12      153.38      155.05     18.68 o 
   0  -7  12        1.78        7.32     15.63 o 
   1  -7  12       25.64       11.90     18.38 o 
   2  -7  12        0.77       -9.64     26.38 o 
   3  -7  12       16.39       14.68     17.64 o 
   4  -7  12       77.65       86.40     21.79 o 
  -4  -6  12       40.54       54.62     15.98 o 
  -3  -6  12      271.69      255.43     20.83 o 
  -2  -6  12        8.62       29.41     15.38 o 
  -1  -6  12      231.91      209.60     19.53 o 
   0  -6  12        0.16       10.63     13.19 o 
   1  -6  12       32.79       42.28     15.73 o 
   2  -6  12        8.07       14.82     15.83 o 
   3  -6  12      305.95      333.96     25.02 o 
   4  -6  12      105.23      106.46     21.50 o 
  -4  -5  12      241.64      251.87     30.75 o 
  -3  -5  12      106.18      131.73     17.00 o 
  -2  -5  12       25.70       10.36     13.73 o 
  -1  -5  12      100.51       78.10     15.32 o 
   0  -5  12        3.40       -4.61     11.48 o 
   1  -5  12      247.10      232.16     18.17 o 
   2  -5  12      435.23      372.86     23.42 o 
   3  -5  12      565.56      607.98     82.35 o 
   4  -5  12      547.14      478.37     28.23 o 
   5  -5  12       23.72       16.79     23.13 o 
  -5  -4  12      738.82      664.83     40.58 o 
  -4  -4  12       13.99       -3.88     22.53 o 
  -3  -4  12      616.87      464.15     21.85 o 
  -2  -4  12        7.77       10.34     26.40 o 
  -1  -4  12        6.12       31.63     14.71 o 
   0  -4  12       66.67       58.42     12.40 o 
   1  -4  12     1994.21     1943.08     43.47 o 
   2  -4  12      879.88      909.70     33.03 o 
   3  -4  12     1168.26     1089.96     44.69 o 
   4  -4  12      168.58      181.47     24.31 o 
   5  -4  12        8.19      -24.62     19.15 o 
  -5  -3  12       29.75       48.31     23.53 o 
  -4  -3  12       10.38       18.42     23.55 o 
  -3  -3  12       14.25      -22.71     24.12 o 
  -2  -3  12        1.74        3.70     11.32 o 
  -1  -3  12      470.66      440.40     24.64 o 
   0  -3  12      714.21     1107.62     28.29 o 
   1  -3  12     1191.61     1237.16     31.78 o 
   2  -3  12      506.59      461.92     25.44 o 
   3  -3  12       76.04      106.72     16.52 o 
   4  -3  12       15.30      -14.41     15.25 o 
   5  -3  12        2.68       18.66     29.22 o 
  -6  -2  12       34.04      111.52     26.43 o 
  -5  -2  12      302.68      293.98     31.44 o 
  -4  -2  12        8.36      -22.00     22.28 o 
  -3  -2  12        4.40       69.06     25.23 o 
  -2  -2  12      359.13      469.98     38.30 o 
  -1  -2  12     2552.49     2643.16     52.15 o 
   0  -2  12     1893.95     1970.15     41.52 o 
   1  -2  12      788.31      680.39     22.52 o 
   2  -2  12      219.01      222.40     13.46 o 
   3  -2  12      103.97      110.03     19.03 o 
   4  -2  12        5.22        6.52     15.69 o 
   5  -2  12      401.70      469.75     50.07 o 
  -6  -1  12       49.95       96.71     25.98 o 
  -5  -1  12        2.98       39.46     23.28 o 
  -4  -1  12        1.45       15.43     22.98 o 
  -3  -1  12      941.28     1639.30     68.23 o 
  -2  -1  12     1148.24      991.04     51.55 o 
  -1  -1  12     1433.80     1855.31     38.40 o 
   0  -1  12      752.56      940.47     24.82 o 
   1  -1  12       24.33      112.18     12.70 o 
   2  -1  12        1.23       17.80      7.11 o 
   3  -1  12        9.24       11.37     10.75 o 
   4  -1  12       78.73       64.94     22.66 o 
   5  -1  12      135.02      151.36     39.03 o 
  -7   0  12       84.23      133.15     29.51 o 
  -6   0  12       12.87       63.34     25.82 o 
  -5   0  12      100.60      158.98     30.28 o 
  -4   0  12       26.11     1248.06     57.69 o 
  -3   0  12     3079.12     2595.49     96.26 o 
  -2   0  12       27.21     1248.86     57.88 o 
  -1   0  12     2410.35     2351.65     88.67 o 
   0   0  12      737.15     1082.47     33.99 o 
   1   0  12      507.63      602.05     22.85 o 
   2   0  12      281.82      310.49     15.66 o 
   3   0  12        1.17      -13.92     13.26 o 
   4   0  12       63.50       69.31     18.13 o 
  -7   1  12        8.64       49.66     27.77 o 
  -6   1  12      312.24      293.64     34.16 o 
  -5   1  12      351.77      797.36     46.92 o 
  -4   1  12     3380.61     3136.03    112.12 o 
  -2   1  12     3536.20     3605.59    125.22 o 
  -1   1  12     1179.30     1298.97     58.69 o 
   0   1  12     1378.06     1455.89     42.34 o 
   1   1  12     1072.76      967.71     26.85 o 
   2   1  12      206.52      229.50     17.10 o 
   3   1  12     1093.28      868.12     27.25 o 
   4   1  12       71.13       65.71     19.03 o 
  -7   2  12       10.42      146.22     31.14 o 
  -5   2  12     1132.64     1095.06     54.28 o 
  -4   2  12      397.01      395.76     36.93 o 
  -3   2  12     1558.77     1335.35     60.30 o 
  -2   2  12     2461.17     2173.62     84.09 o 
  -1   2  12     1419.67     1159.20     54.42 o 
   0   2  12      849.25      734.02     43.41 o 
   1   2  12       44.06       74.31     21.95 o 
   2   2  12      258.51      227.19     16.93 o 
   3   2  12      154.80      139.23     19.81 o 
   4   2  12       13.00        4.91     17.81 o 
  -7   3  12      415.87      403.94     39.55 o 
  -6   3  12      509.92      487.30     39.45 o 
  -5   3  12       28.77       35.91     24.72 o 
  -4   3  12      290.61      304.35     33.02 o 
  -3   3  12      167.86      125.84     26.78 o 
  -2   3  12      147.73      195.80     29.55 o 
  -1   3  12      101.23       72.86     25.67 o 
   0   3  12        0.01       20.56     24.11 o 
   1   3  12      289.13      281.50     17.00 o 
   2   3  12      209.49      219.73     21.67 o 
   3   3  12        8.97        4.67     21.68 o 
   4   3  12        0.00        0.34     22.41 o 
  -7   4  12       46.27       40.20     28.48 o 
  -6   4  12      110.63      143.02     31.58 o 
  -5   4  12       54.09       21.61     23.70 o 
  -4   4  12       12.57       50.57     23.87 o 
  -3   4  12      180.26      162.08     29.82 o 
  -2   4  12       10.53       -4.84     22.18 o 
  -1   4  12      121.35       93.55     25.77 o 
   0   4  12        0.01       -4.31     15.10 o 
   1   4  12      334.72      341.40     22.92 o 
   2   4  12       59.37       68.92     23.61 o 
   3   4  12        1.00       -0.40     22.35 o 
  -7   5  12        1.92      -25.84     26.25 o 
  -6   5  12       76.02       55.33     26.87 o 
  -5   5  12        0.73       34.87     24.94 o 
  -4   5  12       24.99        8.88     23.38 o 
  -3   5  12       10.40       52.60     23.85 o 
  -2   5  12       68.58       36.16     25.33 o 
  -1   5  12       76.05       74.23     28.05 o 
   0   5  12      255.98      250.34     21.34 o 
   1   5  12       28.02       58.69     16.74 o 
   2   5  12       13.83       18.61     23.41 o 
   3   5  12        2.60        1.45     23.12 o 
  -6   6  12       38.26       49.74     27.06 o 
  -5   6  12       56.86       62.43     26.18 o 
  -4   6  12       12.62       87.41     26.04 o 
  -3   6  12       34.97       74.38     24.70 o 
  -2   6  12        8.21      152.37     28.65 o 
  -1   6  12       31.07       21.38     24.25 o 
   0   6  12      232.23      298.32     23.03 o 
   1   6  12       29.72       57.50     24.57 o 
   2   6  12      300.98      247.21     33.17 o 
  -6   7  12       36.12       57.94     28.07 o 
  -5   7  12        0.81       17.82     23.92 o 
  -4   7  12        0.09      135.91     29.59 o 
  -3   7  12       29.46       25.02     24.02 o 
  -2   7  12      139.73      164.74     28.95 o 
  -1   7  12       32.44       38.76     17.03 o 
   0   7  12      190.01      194.38     20.51 o 
   1   7  12        1.59       13.27     23.73 o 
   2   7  12      380.07      374.01     39.03 o 
  -6   8  12       25.44       54.21     28.31 o 
  -5   8  12       12.56       -1.58     24.95 o 
  -4   8  12        6.07       31.34     24.50 o 
  -3   8  12       10.69        1.92     23.48 o 
  -2   8  12      169.97      115.38     28.06 o 
  -1   8  12        7.33        8.10     16.52 o 
   0   8  12      155.59       82.33     29.15 o 
   1   8  12       20.19       32.98     26.80 o 
  -5   9  12        3.50        6.03     25.51 o 
  -4   9  12        1.51       -8.12     23.71 o 
  -3   9  12       36.96       91.27     27.67 o 
  -2   9  12        0.60        1.40     26.50 o 
  -1   9  12        3.64       -3.44     16.64 o 
   0   9  12        7.35       40.94     27.69 o 
  -3  10  12       48.24       36.72     25.78 o 
  -2  10  12       94.74      138.98     21.88 o 
  -2  -9  13        1.75       15.48     17.79 o 
  -1  -9  13        4.57       16.48     17.31 o 
   0  -9  13       17.36       10.53     17.96 o 
   1  -9  13       31.77      -15.98     53.29 o 
   2  -9  13        3.07        5.11     19.40 o 
  -3  -8  13       33.72       68.09     18.17 o 
  -2  -8  13        1.71       32.42     28.24 o 
  -1  -8  13        2.46      -18.92     16.55 o 
   0  -8  13       13.24       -8.39     44.08 o 
   1  -8  13        6.82        2.41     52.19 o 
   2  -8  13        3.10       -9.42     17.74 o 
   3  -8  13      113.75      109.64     25.47 o 
  -3  -7  13       54.45       94.95     18.06 o 
  -2  -7  13        0.11       -5.29     28.92 o 
  -1  -7  13      142.84      164.15     23.86 o 
   0  -7  13        7.47      -15.21     18.12 o 
   1  -7  13        2.44       10.81     17.12 o 
   2  -7  13        7.11        5.34     16.65 o 
   3  -7  13       88.59       67.19     19.58 o 
  -4  -6  13        8.06       39.10     25.78 o 
  -3  -6  13       17.43       57.67     16.20 o 
  -2  -6  13        3.47       -5.88     15.08 o 
  -1  -6  13      180.60      183.94     19.12 o 
   0  -6  13       47.17       29.27     14.14 o 
   1  -6  13       73.70       49.49     14.89 o 
   2  -6  13       23.73       29.00     16.44 o 
   3  -6  13       13.71       36.89     22.87 o 
   4  -6  13       10.05        2.90     18.53 o 
  -4  -5  13      109.03       96.79     27.27 o 
  -3  -5  13       81.22       54.78     27.60 o 
  -2  -5  13      122.28      118.04     16.76 o 
  -1  -5  13      693.05      589.89     35.40 o 
   0  -5  13        0.12       23.48     13.39 o 
   1  -5  13      776.07      671.05     24.60 o 
   2  -5  13       10.76        4.04     17.72 o 
   3  -5  13       97.20       93.85     19.58 o 
   4  -5  13        8.82      -16.20     18.49 o 
  -5  -4  13       34.91       52.45     24.73 o 
  -4  -4  13       35.06       44.06     25.36 o 
  -3  -4  13      218.44      229.98     33.10 o 
  -2  -4  13       71.49       79.01     14.43 o 
  -1  -4  13      268.94      222.67     20.95 o 
   0  -4  13        1.60        4.10     16.07 o 
   1  -4  13      264.28      260.55     17.42 o 
   2  -4  13       22.14       16.34     22.52 o 
   3  -4  13        3.36       -6.99     15.14 o 
   4  -4  13        7.70      -23.43     16.94 o 
  -5  -3  13        1.84       20.29     24.00 o 
  -4  -3  13       13.03       -2.70     24.13 o 
  -3  -3  13      147.91      146.28     30.43 o 
  -2  -3  13        0.25      -18.98     26.24 o 
  -1  -3  13       28.52       32.46     11.33 o 
   0  -3  13      141.01      151.96     14.39 o 
   1  -3  13        2.60        3.12     12.11 o 
   2  -3  13        8.15        2.04     13.38 o 
   3  -3  13       18.31        5.02     14.66 o 
   4  -3  13        9.77       -6.06     15.82 o 
  -6  -2  13        0.00        8.65     25.07 o 
  -5  -2  13        6.42       19.81     23.53 o 
  -4  -2  13       12.11        0.01     24.48 o 
  -3  -2  13      182.46      174.14     30.03 o 
  -1  -2  13      867.43      866.55     50.52 o 
   0  -2  13      124.65      138.94     29.07 o 
   1  -2  13        4.65       -0.01     11.08 o 
   2  -2  13        0.00       32.61     16.61 o 
   3  -2  13       62.66       87.37     16.08 o 
   4  -2  13        3.74        1.04     15.64 o 
  -6  -1  13       11.13       51.75     26.56 o 
  -5  -1  13       10.60       17.36     23.44 o 
  -4  -1  13      111.18      103.08     26.99 o 
  -3  -1  13      281.96      621.09     41.82 o 
  -2  -1  13      590.93      535.18     40.97 o 
  -1  -1  13       48.16       30.60     27.20 o 
   0  -1  13        0.63       74.35     12.27 o 
   1  -1  13       33.95      120.51     24.12 o 
   2  -1  13      368.59      347.99     34.98 o 
   3  -1  13       12.44       74.27     15.89 o 
   4  -1  13      312.78      317.65     28.82 o 
  -6   0  13       54.13       95.93     27.95 o 
  -5   0  13      430.33      651.60     43.26 o 
  -4   0  13       80.68      168.80     29.78 o 
  -3   0  13     1317.19     1248.00     58.82 o 
  -2   0  13      452.24      483.97     38.99 o 
  -1   0  13       29.82       19.24     27.15 o 
   0   0  13      509.36      701.06     45.24 o 
   1   0  13      967.51      868.81     21.50 o 
   2   0  13      951.06      920.10     27.83 o 
   3   0  13     1200.48      970.52     29.42 o 
   4   0  13      284.66      338.53     43.03 o 
  -6   1  13      154.25      196.48     32.51 o 
  -5   1  13      747.36     1218.28     60.29 o 
  -4   1  13      352.08      382.89     36.28 o 
  -3   1  13      207.51      171.00     29.22 o 
  -2   1  13      226.99      283.08     33.70 o 
  -1   1  13       23.67       30.47     26.25 o 
   0   1  13     1624.14     1344.21     61.40 o 
   1   1  13      367.87      402.26     18.97 o 
   2   1  13     2014.04     1645.83     47.78 o 
   3   1  13      269.65      300.63     19.60 o 
   4   1  13      999.61      870.82     36.05 o 
  -5   2  13     1565.84     1339.25     62.37 o 
  -4   2  13      269.54      262.37     32.41 o 
  -3   2  13       15.41      -12.63     22.83 o 
  -2   2  13      301.43      306.11     34.01 o 
  -1   2  13      576.82      459.11     37.85 o 
   0   2  13      871.53      741.75     44.49 o 
   1   2  13     1539.24     1197.67     39.00 o 
   2   2  13      242.45      296.30     18.83 o 
   3   2  13      539.02      417.10     26.04 o 
  -6   3  13      491.22      460.25     39.79 o 
  -5   3  13       13.96       18.50     24.82 o 
  -4   3  13       62.39       63.22     26.81 o 
  -3   3  13      132.61      138.17     27.64 o 
  -2   3  13        1.15        0.86     24.05 o 
  -1   3  13      124.94       53.20     26.49 o 
   0   3  13      229.97      186.53     30.48 o 
   1   3  13      177.13      143.92     19.52 o 
   2   3  13      199.76      214.68     21.10 o 
   3   3  13        5.96       14.20     21.08 o 
  -6   4  13        4.90       36.46     27.33 o 
  -5   4  13       62.22       27.61     25.30 o 
  -4   4  13      174.38      202.60     30.73 o 
  -3   4  13       53.34       72.93     28.98 o 
  -2   4  13       90.99      146.16     28.04 o 
  -1   4  13      543.77      377.56     35.58 o 
   0   4  13      204.52      187.79     29.15 o 
   1   4  13       19.66       19.16     16.41 o 
   2   4  13       31.84       59.17     24.52 o 
   3   4  13       64.95       45.44     25.53 o 
  -6   5  13       34.34        7.68     27.93 o 
  -5   5  13       22.13       15.78     25.77 o 
  -4   5  13       34.23       77.71     26.57 o 
  -3   5  13      291.11      275.77     33.51 o 
  -2   5  13       26.31       -7.56     26.14 o 
  -1   5  13      340.72      347.35     37.87 o 
   0   5  13       21.92       24.06     16.45 o 
   1   5  13        4.38       10.48     16.42 o 
   2   5  13       60.50       75.20     26.12 o 
  -6   6  13        0.72       -8.58     25.75 o 
  -5   6  13       73.43       82.50     28.71 o 
  -4   6  13        5.62       21.67     24.72 o 
  -3   6  13      516.38      421.30     39.33 o 
  -2   6  13        0.37       28.98     25.11 o 
  -1   6  13        5.40       10.00     24.28 o 
   0   6  13       20.10       35.61     17.74 o 
   1   6  13       14.79        3.29     22.44 o 
   2   6  13      100.12      103.86     28.74 o 
  -5   7  13      209.32      207.38     33.62 o 
  -4   7  13      184.05      135.95     31.22 o 
  -3   7  13       80.10       57.11     26.01 o 
  -2   7  13       75.82      128.30     28.62 o 
  -1   7  13       42.09       78.62     18.81 o 
   0   7  13       11.34       28.60     41.10 o 
   1   7  13       90.12      172.10     31.19 o 
  -5   8  13      198.07      268.20     36.60 o 
  -4   8  13        0.72       -1.74     24.45 o 
  -3   8  13        3.71       22.68     25.52 o 
  -2   8  13       58.18       59.06     27.22 o 
  -1   8  13        3.50        9.51     17.37 o 
   0   8  13       34.42       34.90     28.43 o 
  -4   9  13        4.49        3.03     25.47 o 
  -3   9  13       69.88      121.58     29.70 o 
  -2   9  13        2.45       -1.29     18.22 o 
   0  -9  14        0.47       -9.20     33.39 o 
  -2  -8  14       27.92       35.54     18.05 o 
  -1  -8  14        0.32       19.46     35.15 o 
   0  -8  14        0.29       -2.67     17.71 o 
   1  -8  14       77.93       31.16     17.70 o 
   2  -8  14        0.18       -8.36     18.66 o 
  -3  -7  14        0.79       -4.06     27.89 o 
  -2  -7  14        3.46       23.81     32.36 o 
  -1  -7  14        0.73       -5.42     15.55 o 
   0  -7  14        5.14      -23.45     15.63 o 
   1  -7  14        4.49      -10.79     19.11 o 
   2  -7  14        9.03       16.13     21.59 o 
   3  -7  14        6.40       10.08     34.71 o 
  -4  -6  14       58.52       67.90     28.20 o 
  -3  -6  14       56.44       52.57     27.80 o 
  -2  -6  14        2.06        3.16     31.03 o 
  -1  -6  14       21.25       41.26     16.70 o 
   0  -6  14       22.48       20.24     14.84 o 
   1  -6  14      206.28      197.48     18.57 o 
   2  -6  14       74.52       59.04     16.74 o 
   3  -6  14      498.01      450.26     28.46 o 
  -4  -5  14        2.26       -2.47     25.01 o 
  -3  -5  14       41.12       42.51     28.52 o 
  -2  -5  14       86.97       93.76     33.34 o 
  -1  -5  14       10.27      -20.22     13.48 o 
   0  -5  14       90.46       75.37     15.43 o 
   1  -5  14       47.95       58.43     14.72 o 
   2  -5  14       62.05       42.58     15.50 o 
   3  -5  14      297.76      293.11     38.53 o 
  -5  -4  14       53.14       75.41     26.93 o 
  -4  -4  14        7.93       11.18     24.64 o 
  -3  -4  14        0.81        5.85     27.24 o 
  -2  -4  14       17.49       45.22     30.18 o 
  -1  -4  14      291.66      263.93     38.52 o 
   0  -4  14       78.29       69.00     14.50 o 
   1  -4  14      475.74      446.52     21.38 o 
   2  -4  14        7.84       -5.85     16.48 o 
   3  -4  14      261.00      281.50     21.03 o 
  -5  -3  14        3.86       29.79     24.88 o 
  -4  -3  14        0.00       12.43     25.45 o 
  -3  -3  14      267.22      247.06     34.73 o 
  -2  -3  14        0.23      -10.09     27.28 o 
  -1  -3  14      211.33      248.89     36.17 o 
   0  -3  14        8.26        0.97     11.18 o 
   1  -3  14        0.86       -1.04     12.28 o 
   2  -3  14      108.15      114.95     15.65 o 
   3  -3  14       43.99       48.44     16.04 o 
  -5  -2  14        0.13       -9.11     23.56 o 
  -4  -2  14       23.09       15.77     25.86 o 
  -3  -2  14       24.81       55.02     27.62 o 
  -2  -2  14       11.96       14.55     27.26 o 
  -1  -2  14       47.26       54.39     29.47 o 
   0  -2  14        0.00        9.76     30.32 o 
   1  -2  14      122.05      146.28     14.48 o 
   2  -2  14        0.00        6.30     13.19 o 
   3  -2  14        2.38      -12.45     14.48 o 
  -6  -1  14        4.11       44.85     26.80 o 
  -5  -1  14      144.49      143.81     29.69 o 
  -4  -1  14        0.40       13.81     24.81 o 
  -3  -1  14      148.18      101.39     29.33 o 
  -2  -1  14       43.65       82.24     29.21 o 
  -1  -1  14       26.94       47.38     28.45 o 
   0  -1  14      276.56      322.99     38.94 o 
   1  -1  14       22.37        9.63     11.58 o 
   2  -1  14        0.29       10.67      8.25 o 
   3  -1  14       28.45       31.89     15.70 o 
  -6   0  14        9.16       48.05     26.79 o 
  -5   0  14        2.82        6.24     24.68 o 
  -4   0  14      148.41      134.31     29.86 o 
  -3   0  14        9.17       22.33     26.08 o 
  -2   0  14       46.59       71.29     27.32 o 
  -1   0  14      106.24      174.77     32.61 o 
   0   0  14        0.22       -7.79     27.23 o 
   1   0  14       41.68       23.70     16.48 o 
   2   0  14      101.41      112.12     16.51 o 
   3   0  14      303.33      295.82     20.44 o 
  -6   1  14        0.61       25.07     27.68 o 
  -5   1  14        6.21       10.62     27.24 o 
  -4   1  14       17.22       41.14     25.07 o 
  -3   1  14       54.23       75.43     27.09 o 
  -2   1  14      218.72      205.58     32.02 o 
  -1   1  14        2.87       60.30     27.74 o 
   0   1  14        7.76       20.45     27.32 o 
   1   1  14        2.04       -9.70     16.12 o 
   2   1  14      157.82      163.67     20.69 o 
   3   1  14      231.29      263.44     26.37 o 
  -6   2  14       63.18       23.05     26.92 o 
  -5   2  14        0.03      -11.45     24.32 o 
  -4   2  14        9.67        5.42     24.21 o 
  -3   2  14      181.34      131.27     29.35 o 
  -2   2  14        2.70      -27.75     24.21 o 
  -1   2  14       14.61       16.53     26.69 o 
   0   2  14        6.59       18.11     26.76 o 
   1   2  14        2.02      -18.01     20.29 o 
   2   2  14      174.96      167.30     20.82 o 
   3   2  14       91.82       92.05     26.28 o 
  -6   3  14        5.00       17.23     26.03 o 
  -5   3  14        7.76       24.22     26.45 o 
  -4   3  14       95.04      142.60     31.94 o 
  -3   3  14       26.50       50.14     26.22 o 
  -2   3  14      178.23      141.77     30.12 o 
  -1   3  14       58.11       69.79     27.18 o 
   0   3  14      244.99      290.78     34.68 o 
   1   3  14        0.62       -6.48     16.21 o 
   2   3  14        4.52        6.98     22.07 o 
  -6   4  14        3.31       20.06     28.07 o 
  -5   4  14       44.96       84.46     27.95 o 
  -4   4  14        7.40       72.21     26.79 o 
  -3   4  14       62.07       74.22     30.30 o 
  -2   4  14       22.52       13.94     25.95 o 
  -1   4  14      119.88       78.97     27.96 o 
   0   4  14        5.96        5.25     16.59 o 
   1   4  14        0.62       16.04     21.72 o 
   2   4  14       48.32       52.11     25.27 o 
  -6   5  14        1.98       11.24     29.14 o 
  -5   5  14       94.17       93.29     29.18 o 
  -4   5  14        0.61       52.61     26.57 o 
  -3   5  14      129.86      136.25     29.75 o 
  -2   5  14       95.28      121.56     32.30 o 
  -1   5  14       41.94       69.73     30.25 o 
   0   5  14        1.40       12.37     17.23 o 
   1   5  14        9.76        6.32     17.00 o 
  -5   6  14       64.73       37.52     27.70 o 
  -4   6  14       90.06      101.19     29.11 o 
  -3   6  14      106.88       84.28     29.12 o 
  -2   6  14      158.16      238.57     33.49 o 
  -1   6  14       42.52      107.61     29.50 o 
   0   6  14       39.52       46.49     18.75 o 
   1   6  14        6.28        9.11     24.28 o 
  -5   7  14      124.91      137.28     32.71 o 
  -4   7  14       24.78       26.17     27.78 o 
  -3   7  14        0.17        2.79     25.87 o 
  -2   7  14       20.01       15.39     25.10 o 
  -1   7  14        1.18      -21.36     26.37 o 
   0   7  14       54.56       23.37     26.44 o 
  -4   8  14        3.68        6.41     26.29 o 
  -3   8  14        1.97       -2.91     25.81 o 
  -2   8  14        2.03       12.66     26.13 o 
  -1   8  14       47.83       95.67     24.04 o 
  -2  -7  15        0.95      -11.83     32.81 o 
  -1  -7  15       19.25       25.74     35.83 o 
   0  -7  15       61.46       56.32     19.49 o 
   1  -7  15      116.18       94.23     18.28 o 
  -3  -6  15        3.45       14.33     28.58 o 
  -2  -6  15       42.69       54.70     33.62 o 
  -1  -6  15       20.37       15.89     34.87 o 
   0  -6  15        0.47      -10.39     21.97 o 
   1  -6  15        2.38        6.09     15.76 o 
   2  -6  15        0.66        6.68     15.42 o 
  -3  -5  15       11.88       47.11     29.61 o 
  -2  -5  15       41.60       39.28     31.42 o 
  -1  -5  15       19.47       17.76     33.62 o 
   0  -5  15        2.35       -0.34     33.68 o 
   1  -5  15        0.00       -2.93     14.02 o 
   2  -5  15        1.78       -1.01     14.73 o 
  -4  -4  15        0.28       42.43     27.00 o 
  -3  -4  15       22.61       45.79     29.28 o 
  -2  -4  15        1.45       -6.04     29.19 o 
  -1  -4  15        3.75       20.41     31.33 o 
   0  -4  15        1.78       19.86     33.47 o 
   1  -4  15        2.01       -3.58     16.22 o 
   2  -4  15       19.27       10.67     20.31 o 
   3  -4  15        4.21       20.45     15.61 o 
  -4  -3  15       41.99       74.75     28.82 o 
  -3  -3  15       16.89       42.11     28.40 o 
  -2  -3  15       12.24        3.69     29.48 o 
  -1  -3  15       55.22       68.34     32.54 o 
   0  -3  15       59.98       40.86     33.85 o 
   1  -3  15       83.48       48.00     34.95 o 
   2  -3  15        0.24       -7.82     13.39 o 
   3  -3  15        3.30        7.00     22.18 o 
  -5  -2  15        3.35       49.12     26.57 o 
  -4  -2  15       31.86       47.98     27.55 o 
  -3  -2  15        5.11        2.57     26.77 o 
  -2  -2  15       55.71       63.51     30.57 o 
  -1  -2  15       21.04       35.53     30.26 o 
   0  -2  15        1.87       14.12     31.59 o 
   1  -2  15       41.84       64.89     33.76 o 
   2  -2  15       25.51       24.25     14.12 o 
   3  -2  15        2.94       21.42     15.70 o 
  -5  -1  15      105.38       73.89     28.05 o 
  -4  -1  15        0.55       -0.15     25.64 o 
  -3  -1  15       55.70       69.35     29.10 o 
  -2  -1  15       32.21      -15.84     27.71 o 
  -1  -1  15        0.06      -21.35     27.65 o 
   0  -1  15       16.13       -2.35     29.20 o 
   1  -1  15        1.32      -16.72     15.89 o 
   2  -1  15      177.09      182.50     37.54 o 
   3  -1  15        0.01        8.66     21.44 o 
  -5   0  15        0.18       42.08     27.32 o 
  -4   0  15        0.27      -23.08     25.37 o 
  -3   0  15        1.55       25.55     27.00 o 
  -2   0  15       44.81       28.69     27.96 o 
  -1   0  15        7.88       14.96     28.68 o 
   0   0  15        3.50       -9.79     28.57 o 
   1   0  15       10.70        6.40     17.27 o 
   2   0  15       39.86       55.88     18.25 o 
  -5   1  15       26.38       -6.66     27.03 o 
  -4   1  15       14.75       28.16     25.62 o 
  -3   1  15        0.14       -2.66     24.93 o 
  -2   1  15        6.16       14.44     27.27 o 
  -1   1  15       42.93       59.73     29.11 o 
   0   1  15      139.75      114.33     32.16 o 
   1   1  15       11.86       24.22     17.94 o 
   2   1  15       93.72       87.62     19.69 o 
  -5   2  15       79.71      107.23     29.36 o 
  -4   2  15        5.96       10.65     26.10 o 
  -3   2  15        5.52       17.35     26.69 o 
  -2   2  15        2.47      -14.44     25.53 o 
  -1   2  15       92.67       75.21     29.96 o 
   0   2  15        6.95       24.62     27.34 o 
   1   2  15       41.46       40.21     18.19 o 
   2   2  15        7.46       -8.53     17.31 o 
  -5   3  15        8.01       43.40     27.61 o 
  -4   3  15       15.34       31.50     28.51 o 
  -3   3  15       39.53       21.64     26.44 o 
  -2   3  15        0.19       13.51     26.94 o 
  -1   3  15        0.43        6.61     26.11 o 
   0   3  15       39.10       24.47     18.28 o 
   1   3  15       55.43       55.38     18.76 o 
   2   3  15      123.05      115.78     27.74 o 
  -5   4  15        6.28       15.75     27.61 o 
  -4   4  15        1.15       32.04     26.00 o 
  -3   4  15       49.20       70.26     31.79 o 
  -2   4  15        3.28        3.35     25.18 o 
  -1   4  15        5.77        0.88     26.17 o 
   0   4  15        9.69       21.32     17.84 o 
   1   4  15       21.77       18.38     18.01 o 
  -5   5  15       50.13       62.39     29.37 o 
  -4   5  15       26.38       14.21     26.99 o 
  -3   5  15       36.07       25.46     27.24 o 
  -2   5  15       16.58       34.38     30.13 o 
  -1   5  15       21.06       50.17     31.27 o 
   0   5  15        4.71       -5.38     21.16 o 
  -4   6  15        0.00        3.67     27.21 o 
  -3   6  15       14.31       41.62     27.93 o 
  -2   6  15       35.49       30.58     28.12 o 
  -1   6  15       19.66       20.35     21.59 o 
   0   6  15       53.91       44.98     42.25 o 
  -3   7  15        0.89        0.17     26.52 o 
  -2   7  15       61.78       79.87     29.62 o 
  -1  -6  16        4.66       35.30     37.18 o 
   0  -6  16       11.75       41.61     37.37 o 
  -2  -5  16       23.19       18.38     32.88 o 
  -1  -5  16        0.32       -2.88     34.80 o 
   0  -5  16       27.11       35.93     35.43 o 
   1  -5  16        0.97        7.73     36.93 o 
  -3  -4  16       16.61       -3.91     29.29 o 
  -2  -4  16        3.24       40.52     31.59 o 
  -1  -4  16        1.15       -9.43     31.96 o 
   0  -4  16        1.38        4.45     34.04 o 
   1  -4  16       23.98        1.69     35.54 o 
   2  -4  16       15.15       24.70     37.82 o 
  -4  -3  16       28.97       60.90     29.40 o 
  -3  -3  16       38.15       53.10     29.90 o 
  -2  -3  16        0.10       17.44     30.41 o 
  -1  -3  16        0.34      -43.11     30.29 o 
   0  -3  16        3.59       -9.57     33.20 o 
   1  -3  16        0.30       -4.15     34.28 o 
   2  -3  16       71.86       74.02     37.87 o 
  -4  -2  16        3.24       47.97     28.88 o 
  -3  -2  16        0.66       28.99     28.56 o 
  -2  -2  16       10.91       21.49     30.14 o 
  -1  -2  16        2.88       -8.47     30.43 o 
   0  -2  16        6.12       14.38     32.75 o 
   1  -2  16       27.96       13.39     33.51 o 
   2  -2  16        0.27        6.35     34.57 o 
  -4  -1  16       16.97        7.40     27.04 o 
  -3  -1  16      115.63      142.46     32.98 o 
  -2  -1  16        7.42        1.53     28.06 o 
  -1  -1  16       98.91       94.04     33.19 o 
   0  -1  16       90.05       86.01     33.50 o 
   1  -1  16        0.17       23.75     33.16 o 
   2  -1  16        0.55       17.19     33.54 o 
  -4   0  16        0.42       22.89     27.32 o 
  -3   0  16       30.01       57.62     29.86 o 
  -2   0  16       26.77       16.55     28.35 o 
  -1   0  16       92.93       93.41     32.42 o 
   0   0  16       59.54       59.90     31.71 o 
   1   0  16       10.83       -9.03     17.45 o 
   2   0  16        7.01        1.75     30.94 o 
  -5   1  16        0.05       -3.37     28.28 o 
  -4   1  16        9.81       31.79     28.22 o 
  -3   1  16       18.25       28.47     27.58 o 
  -2   1  16      131.94      126.67     32.31 o 
  -1   1  16       60.00       55.45     30.72 o 
   0   1  16        0.73       17.08     29.15 o 
   1   1  16        5.55       23.85     18.74 o 
  -5   2  16       11.13      -19.17     26.98 o 
  -4   2  16        3.44       38.00     27.79 o 
  -3   2  16        3.61       -2.66     26.72 o 
  -2   2  16       17.07       42.66     29.19 o 
  -1   2  16       16.61       68.65     30.16 o 
   0   2  16       40.09       52.29     29.66 o 
   1   2  16        0.40        1.11     18.11 o 
  -4   3  16       29.14        9.15     29.66 o 
  -3   3  16        2.88       15.69     27.58 o 
  -2   3  16        0.01       13.08     27.49 o 
  -1   3  16        0.94       10.37     27.87 o 
   0   3  16        1.07       -5.43     21.55 o 
   1   3  16        2.63        3.72     18.82 o 
  -4   4  16      126.81      154.97     34.25 o 
  -3   4  16       15.46       13.03     31.33 o 
  -2   4  16        1.38       17.39     27.40 o 
  -1   4  16        8.59       46.62     28.13 o 
   0   4  16        8.90       27.07     18.91 o 
  -4   5  16       22.68       74.28     31.57 o 
  -3   5  16        0.20       33.35     29.15 o 
  -2   5  16        2.06       41.30     31.61 o 
  -1   5  16       20.95        6.66     31.12 o 
  -2  -4  17      144.45      204.23     39.46 o 
  -1  -4  17      105.42      172.25     40.22 o 
   0  -4  17        0.78      -12.96     34.29 o 
  -2  -3  17       52.46       88.21     35.00 o 
  -1  -3  17      135.43      121.95     36.90 o 
   0  -3  17        0.77       76.57     37.00 o 
  -3  -2  17       28.74       78.00     31.72 o 
  -2  -2  17       36.62       91.09     34.50 o 
  -1  -2  17       10.79      -17.49     30.87 o 
   0  -2  17        1.60       12.28     33.47 o 
  -3  -1  17        1.18       12.25     30.37 o 
  -2  -1  17        0.16       -2.09     29.53 o 
  -1  -1  17       24.56       36.76     33.17 o 
   0  -1  17       24.68       23.29     33.28 o 
  -3   0  17       69.16       69.43     31.55 o 
  -2   0  17        8.07       47.86     30.95 o 
  -1   0  17        0.61       26.25     31.28 o 
   0   0  17        0.65       -8.42     31.12 o 
  -3   1  17        2.60       12.23     28.57 o 
  -2   1  17        0.52       -5.50     29.58 o 
  -1   1  17        4.36       45.11     30.93 o 
   0   1  17      122.19      130.18     34.58 o 
  -3   2  17       66.17       56.03     31.54 o 
  -2   2  17        1.38       26.15     29.84 o 
  -1   2  17       10.23       25.36     30.45 o 
   0   2  17       32.35       19.19     19.88 o 
  -3   3  17       28.27       19.14     29.19 o 
  -2   3  17       20.57       -9.97     28.29 o 
  -1   3  17        8.88        1.70     29.01 o 
                                                 
